# Supplementary material for: Reduction of procedure times in routine clinical practice with Compressed SENSE magnetic resonance imaging technique
Source: PLoS One. 2019 Apr 12;14(4):e0214887. doi: 10.1371/journal.pone.0214887 (PMC6461228; doi:10.1371/journal.pone.0214887)
Supplement: S1 File — (XLSX) [file pone.0214887.s001.xlsx]

## Sheet: 2017
count	exam
11	MR Abdomen gesamt		Brain	294
6	MR Angiographie Becken-Bein		Lower extremities	148
1	MR Angiographie Nierenarterien		Lumbar spine	139
1	MR Angiographie-Aorta Abdomen		Breast	133
2	MR Angiographie-Aorta Thorax		Pelvis	80
4	MR Angiographie-Aorta, Vaskulitis		Upper extremities	64
2	MR Arthrographie Ellbogen		Abdomen	49
10	MR Arthrographie Handgelenk		Head/Neck	47
2	MR Arthrographie Kniegelenk		Cervical spine	35
18	MR Arthrographie Schulter		Other	31
36	MR Becken		Spine overview	38
1	MR Becken		Heart / Thorax	30
9	MR Becken funktionell		Long Bones	21
1	MR Becken funktionell			1109
1	MR Becken männlich (Prostata, Samenblasen, Testes)
15	MR Becken weiblich (Uterus, Vagina, Ovarien)
17	MR Becken-Rektum		Upper extremities
7	MR Brustwirbelsäule		Wrist	28
9	MR Brustwirbelsäule-Lendenwirbelsäule		Shoulder	24
5	MR Brustwirbelsäule-Lendenwirbelsäule		Elbow	12
9	MR Dünndarm
10	MR Ellbogengelenk		Lower extremities
22	MR Fuss		Ankle / Foot	73
8	MR Fuss		Knee	69
2	MR Ganzkörper		Hip	6
1	MR gesamte Aorta
27	MR Hals
8	MR Hals
22	MR Halswirbelsäule
13	MR Halswirbelsäule
2	MR Halswirbelsäule-Brustwirbelsäule
1	MR Halswirbelsäule-Brustwirbelsäule
2	MR Halswirbelsäule-Lendenwirbelsäule
1	MR Halswirbelsäule-Lendenwirbelsäule
17	MR Handgelenk
1	MR Handgelenk
16	MR Herz
5	MR Hüftgelenk
1	MR Hüftgelenk beidseits
4	MR Hypophyse
1	MR Hypophyse
40	MR Kniegelenk
27	MR Kniegelenk
22	MR Leber-Oberbauch
78	MR Lendenwirbelsäule
40	MR Lendenwirbelsäule
2	MR Lymphographie obere Extremität
128	MR Mamma beidseits
1	MR Mamma beidseits
4	MR Mamma-Biopsie
3	MR Nieren-N.Nieren
2	MR Oberarm
13	MR Oberschenkel
4	MR Pankreas-Oberbauch
2	MR Phlebographie
9	MR Plexus brachialis
3	MR Plexus sacralis
11	MR Sacrum
10	MR Sacrum
198	MR Schädel
71	MR Schädel
20	MR Schädel-Gesichtsschädel
5	MR Schulter
1	MR Schultergürtel beidseits
24	MR Sprunggelenk
19	MR Sprunggelenk
2	MR Sternum
1	MR Symphyse
7	MR Thorax
1	MR Unterarm
4	MR untere Extremität
2	MR untere Extremität
3	MR untere Extremitäten beidseids beidseits
5	MR Unterschenkel
3	MR Unterschenkel
8	MR Wirbelsäule Übersicht
2	MR Wirbelsäule Übersicht
1106

## Sheet: 2018
count	exam
187	MR Schädel		Brain	303
101	MR Mamma beidseits		Lower extremities	253
98	MR Kniegelenk		Lumbar spine	180
95	MR Lendenwirbelsäule		Breast	124
71	MR Schädel		Pelvis	103
69	MR Becken		Spine overview	70
60	MR Lendenwirbelsäule		Upper extremities	70
41	MR Halswirbelsäule		Abdomen	61
41	MR Kniegelenk		Cervical spine	61
39	MR Hals		Head/Neck	56
32	MR Herz		Heart / Thorax	56
29	MR Sprunggelenk		Other	43
27	MR Sprunggelenk		Long Bones	30
25	MR Fuss			1410
25	MR Schädel-Gesichtsschädel
24	MR Thorax
22	MR Leber-Oberbauch		Upper extremities
22	MR Mamma beidseits		Shoulder	35
21	MR Brustwirbelsäule-Lendenwirbelsäule		Wrist	20
21	MR Fuss		Elbow	15
20	MR Arthrographie Schulter
20	MR Halswirbelsäule		Lower extremities
20	MR Sacrum		Knee	139
18	MR Arthrographie Handgelenk		Ankle / Foot	100
16	MR Pankreas-Oberbauch		Hip	14
15	MR Sacrum
15	MR Wirbelsäule Übersicht
13	MR Abdomen gesamt
13	MR Becken weiblich (Uterus, Vagina, Ovarien)
13	MR Oberschenkel
13	MR Schulter
13	MR Unterschenkel
11	MR Ellbogengelenk
10	MR Becken-Rektum
9	MR Brustwirbelsäule
9	MR Phlebographie
8	MR Angiographie-Aorta, Vaskulitis
8	MR Halswirbelsäule-Brustwirbelsäule
8	MR Hüftgelenk
7	MR Dünndarm
7	MR Hals
6	MR Becken funktionell
6	MR Brustwirbelsäule-Lendenwirbelsäule
5	MR Angiographie Becken-Bein
5	MR Plexus brachialis beidseits beidseits
4	MR Brustwirbelsäule
4	MR Ganzkörper
4	MR Halswirbelsäule-Lendenwirbelsäule
4	MR Hüftgelenk beidseits
4	MR Oberarm
4	MR Schädel-Gesichtsschädel
4	MR Unterschenkel
3	MR Becken
3	MR Hypophyse
3	MR Hypophyse
3	MR Nieren-N.Nieren
3	MR Plexus brachialis
2	MR Angiographie Nierenarterien
2	MR Arthrographie Ellbogen
2	MR Becken männlich (Prostata, Samenblasen, Testes)
2	MR Ellbogengelenk
2	MR gesamte Aorta
2	MR Handgelenk
2	MR Oberschenkel beidseits
2	MR Plexus sacralis
2	MR untere Extremitäten beidseids beidseits
2	MR Wirbelsäule Übersicht
1	MR Arthrographie Hüftgelenk
1	MR Finger
1	MR Halswirbelsäule-Brustwirbelsäule
1	MR Hüftgelenk
1	MR Mamma Markierung
1	MR obere Extremität
1	MR Schulter
1	MR Schultergürtel beidseits
1	MR Symphyse
1410
