# Supplementary material for: Reduction of procedure times in routine clinical practice with Compressed SENSE magnetic resonance imaging technique
Source: PLoS One. 2019 Apr 12;14(4):e0214887. doi: 10.1371/journal.pone.0214887 (PMC6461228; doi:10.1371/journal.pone.0214887)
Supplement: S3 File — (XLSX) [file pone.0214887.s003.xlsx]

## Sheet: Tabelle1
Year	Exam no	Anatomical area	Coil	Exam time	ChangeOver time	Procedure time	Scan time	Inter-scan delay time	Non-scan time	Prepare time	Finish time	Room time	Series 1	Start 1	End 1	Scan time 1	Series 2	Start 2	End 2	Scan time 2	Series 3	Start 3	End 3	Scan time 3	Series 4	Start 4	End 4	Scan time 4	Series 5	Start 5	End 5	Scan time 5	Series 6	Start 6	End 6	Scan time 6	Series 7	Start 7	End 7	Scan time 7	Series 8	Start 8	End 8	Scan time 8	Series 9	Start 9	End 9	Scan time 9	Series 10
2018	4	Brain	sense_shoulder8_dci	5.6	3.8	9.4	3.8	1.8	5.6	0.5	2.5	8.5	CoilSurveyScan	09:37:44	09:37:51	0.1	SenseRefScan	09:37:55	09:38:06	0.2	SmartBrain	09:38:08	09:38:44	0.6	TOF_3D_tra CS 3.5 40p s	09:38:46	09:38:58	0.2	CoilSurveyScan	09:40:33	09:40:37	0.1	SenseRefScan	09:40:41	09:40:51	0.2	TOF_3D_tra CS 3.5 40p s	09:40:54	09:43:20	2.4
2018	10	Brain	sense_breast_7m_aci	6.9	8.3	15.2	5.8	1.1	9.4	3.7	4.1	14.7	CoilSurveyScan	16:52:03	16:52:11	0.1	SenseRefScan	16:52:15	16:52:25	0.2	SmartBrain	16:52:28	16:53:03	0.6	TOF_3D_tra CS 3.5 40p s	16:53:06	16:55:32	2.4	TOF_3D_tra CS 3.5 40p s	16:56:31	16:58:57	2.4
2018	10	Brain	nvc_base	14	1.7	15.6	12.4	1.5	3.2	4.4	0.6	19	CoilSurveyScan	13:55:39	13:55:47	0.1	SenseRefScan	13:55:51	13:56:01	0.2	SmartBrain	13:56:04	13:56:39	0.6	DWI_tra 3mm	13:57:58	14:00:31	2.5	SWIp CS 6.0 40P m	14:00:33	14:03:28	2.9	T1_FFE_tra	14:03:30	14:06:56	3.4	T2_MV_XD_tra	14:06:59	14:09:36	2.6
2018	12	Brain	anterior	16		16	12.2	3.7	3.7	9.8	0.1	25.8	CoilSurveyScan	16:20:38	16:20:46	0.1	SenseRefScan	16:20:50	16:21:02	0.2	SmartBrain	16:21:05	16:21:41	0.6	DWI_tra 3mm	16:22:46	16:25:18	2.5	SWIp CS 6.0 40P m	16:25:21	16:28:11	2.8	T1_FFE_tra	16:28:14	16:31:30	3.3	T2_MV_XD_tra	16:33:57	16:36:36	2.6
2018	13	Brain	nvc_base	8.3	7.7	16	7.5		8.5	1.2	0.3	9.7	CoilSurveyScan	14:56:52	14:56:58	0.1	SenseRefScan	14:57:02	14:57:12	0.2	SmartBrain	14:57:15	14:57:50	0.6	T2_DRIVE_HR_sag	14:58:27	15:05:08	6.7
2018	22	Brain	posterior	16.3		16.3	15.4	0.9		6.7	8.7	31.7	CoilSurveyScan	19:11:21	19:11:29	0.1	SenseRefScan	19:11:31	19:11:41	0.2	SmartBrain	19:11:44	19:12:20	0.6	DWI_tra3mm	19:12:52	19:15:24	2.5	CoilSurveyScan	19:15:24	19:15:28	0.1	SenseRefScan	19:15:32	19:15:42	0.2	FLAIR_3D_sag_CS7.8	19:15:44	19:18:54	3.2	SWIpCS6.040Pm	19:18:56	19:21:46	2.8	T1_3D_TFE_nativ	19:21:48	19:24:59	3.2	T2_MV_XD_tra
2018	15	Brain	sense_knee_16_aci	17.5		17.6	16.8			0.8	-1.2	17	CoilSurveyScan	18:14:32	18:14:40	0.1	SenseRefScan	18:14:44	18:14:54	0.2	SmartBrain	18:14:57	18:15:32	0.6	DWI_tra 3mm	18:15:51	18:18:23	2.5	FLAIR_3D_sag_CS7.8	18:18:26	18:22:04	3.6	SWIp CS 6.0 40P m	18:22:06	18:24:56	2.8	T1_3D_TFE_nativ	18:24:59	18:28:51	3.9	CoilSurveyScan	18:28:52	18:28:55	0.1	SenseRefScan	18:29:00	18:29:09	0.2	SWIp CS 6.0 40P m
2018	13	Brain	sense_knee_16_aci	17.6		17.6	16.4	1.3		3	32.9	53.6	CoilSurveyScan	17:35:39	17:35:46	0.1	SenseRefScan	17:35:51	17:36:01	0.2	SmartBrain	17:36:04	17:36:39	0.6	DWI_tra 3mm	17:37:15	17:39:47	2.5	FLAIR_3D_sag_CS7.8	17:39:49	17:43:28	3.6	SWIp CS 6.0 40P m	17:43:30	17:46:19	2.8	T1_3D_TFE_nativ	17:46:21	17:50:14	3.9	T2_MV_XD_tra	17:50:39	17:53:18	2.6
2018	9	Brain	nvc_base	18		18	16.9	1.1		0.8	18	36.8	CoilSurveyScan	15:29:52	15:30:00	0.1	SenseRefScan	15:30:03	15:30:13	0.2	SmartBrain	15:30:16	15:30:52	0.6	DWI_tra3mm	15:31:18	15:33:56	2.6	FLAIR_3D_sag_CS7.8	15:33:58	15:37:36	3.6	CoilSurveyScan	15:37:56	15:38:01	0.1	SenseRefScan	15:38:05	15:38:14	0.2	SWIpCS6.040Pm	15:38:17	15:41:16	3	T1_3D_TFE_nativ	15:41:18	15:45:10	3.9	T2_MV_XD_tra
2018	15	Brain	nvc_base	18.8		18.8	16.9	1.9	1.9	0.8	9	28.6	CoilSurveyScan	19:31:04	19:31:11	0.1	SenseRefScan	19:31:15	19:31:26	0.2	SmartBrain	19:31:29	19:32:04	0.6	DWI_tra3mm	19:32:30	19:35:02	2.5	CoilSurveyScan	19:35:40	19:35:44	0.1	SenseRefScan	19:35:48	19:35:58	0.2	FLAIR_3D_sag_CS7.8	19:36:00	19:39:38	3.6	SWIpCS6.040Pm	19:39:41	19:42:30	2.8	CoilSurveyScan	19:42:57	19:43:01	0.1	SenseRefScan
2018	13	Brain	sense_ankle_8_aci	17.4	1.5	18.9	14	3.4	4.9	0.2	0.8	18.5	CoilSurveyScan	17:53:23	17:53:31	0.1	SenseRefScan	17:53:35	17:53:45	0.2	SmartBrain	17:53:48	17:54:23	0.6	DWI_tra3mm	17:55:01	17:57:33	2.5	FLAIR_3D_sag_CS7.8	17:57:37	18:01:15	3.6	SWIpCS6.040Pm	18:01:18	18:04:07	2.8	CoilSurveyScan	18:06:34	18:06:38	0.1	SenseRefScan	18:06:42	18:06:52	0.2	3D_T1_BrainVIEW_BB_MSDECS4.530Pm	18:06:54	18:10:49	3.9
2018	11	Brain	nvc_base	20.4		21	17.1	3.3	3.9	0.4	0.3	21.1	T2_TSE_DRIVE_HR_tra	14:15:49	14:15:51	0	T2_TSE_DRIVE_HR_tra	14:15:57	14:16:02	0.1	CoilSurveyScan	14:18:09	14:18:38	0.5	SenseRefScan	14:18:44	14:18:54	0.2	SmartBrain	14:18:57	14:19:33	0.6	DWI_tra 3mm	14:19:53	14:22:26	2.5	CoilSurveyScan	14:22:27	14:22:30	0.1	SenseRefScan	14:22:34	14:22:44	0.2	FLAIR_3D_sag_CS7.8	14:22:46	14:26:24	3.6	SWIp CS 6.0 40P m
2018	12	Brain	nvc_base	9.6	11.9	21.5	8.2	1.3	13.2	1.4	11.4	22.4	CoilSurveyScan	15:05:27	15:05:34	0.1	SenseRefScan	15:05:38	15:05:48	0.2	SmartBrain	15:05:51	15:06:26	0.6	FLAIR_KM_3D_sag_CS7.8	15:07:31	15:11:10	3.6	3D_T1_KM_BrainVIEW_BB_MSDE CS4.5 30P m	15:11:17	15:15:01	3.7
2018	12	Brain	sense_knee_16_aci	17.4	4.2	21.6	16.4	1	5.2	0.9	2.4	20.7	CoilSurveyScan	15:39:29	15:39:37	0.1	SenseRefScan	15:39:40	15:39:50	0.2	SmartBrain	15:39:53	15:40:29	0.6	DWI_tra 3mm	15:41:00	15:43:32	2.5	FLAIR_3D_sag_CS7.8	15:43:35	15:47:13	3.6	SWIp CS 6.0 40P m	15:47:15	15:50:05	2.8	T1_3D_TFE_nativ	15:50:19	15:54:12	3.9	T2_MV_XD_tra	15:54:14	15:56:52	2.6
2018	12	Brain	nvc_base	21.7		21.7	17.6	4.1	4.1	0.4	8	30.1	CoilSurveyScan	18:23:00	18:23:07	0.1	SenseRefScan	18:23:11	18:23:21	0.2	SmartBrain	18:23:24	18:24:00	0.6	DWI_tra 3mm	18:24:27	18:26:59	2.5	FLAIR_3D_sag_CS7.8	18:27:02	18:31:25	4.4	SWIp CS 6.0 40P m	18:32:04	18:34:54	2.8	T1_3D_TFE_nativ	18:35:41	18:39:34	3.9	T2_MV_XD_tra	18:39:36	18:39:51	0.2	CoilSurveyScan	18:41:47	18:41:52	0.1	SenseRefScan
2018	8	Brain	anterior	17.6	5	22.5	16.7	0.8	5.8	5.9	4.8	28.2	CoilSurveyScan	12:53:35	12:54:05	0.5	SenseRefScan	12:54:10	12:54:21	0.2	SmartBrain	12:54:24	12:54:59	0.6	DWI_tra3mm	12:55:29	12:58:01	2.5	FLAIR_3D_sag_CS7.8	12:58:03	13:01:41	3.6	SWIpCS6.040Pm	13:01:44	13:04:33	2.8	T1_3D_TFE_nativ	13:04:36	13:08:28	3.9	T2_MV_XD_tra	13:08:31	13:11:09	2.6
2018	9	Brain	nvc_base	17.3	5.3	22.6	16.5	0.8	6.1	4.5	0.3	22.1	CoilSurveyScan	12:05:08	12:05:16	0.1	SenseRefScan	12:05:20	12:05:31	0.2	SmartBrain	12:05:33	12:06:09	0.6	DWI_tra3mm	12:06:29	12:09:01	2.5	CoilSurveyScan	12:09:07	12:09:11	0.1	SenseRefScan	12:09:15	12:09:25	0.2	FLAIR_3D_sag_CS7.8	12:09:28	12:13:08	3.7	SWIpCS6.040Pm	12:13:10	12:16:02	2.9	T1_3D_TFE_nativ	12:16:05	12:19:36	3.5	T2_MV_XD_tra
2018	4	Brain	sense_breast_7m_aci	3.4	19.1	22.6	2.9		19.7	0.2	11.2	14.9	CoilSurveyScan	10:03:25	10:03:32	0.1	SenseRefScan	10:03:37	10:03:47	0.2	SmartBrain	10:03:50	10:04:25	0.6	DWI_tra 3mm	10:04:52	10:06:50	2
2018	10	Brain	sense_breast_7m_aci	14.5	8.2	22.7	12.1	2.4	10.5	1.1	7.7	23.3	CoilSurveyScan	15:02:16	15:02:24	0.1	SenseRefScan	15:02:28	15:02:39	0.2	SmartBrain	15:02:42	15:03:17	0.6	DWI_tra 3mm	15:04:23	15:06:55	2.5	FLAIR_3D_sag_CS7.8	15:07:32	15:11:10	3.6	TOF_3D_tra CS 3.5 40p s	15:11:29	15:13:56	2.4	T2_MV_XD_tra	15:14:10	15:16:48	2.6
2018	16	Brain	nvc_base	22.9		22.9	19.7	3.2	3.2	6.8	3.3	33	CoilSurveyScan	19:17:11	19:17:19	0.1	SenseRefScan	19:17:22	19:17:33	0.2	SmartBrain	19:17:36	19:18:11	0.6	DWI_tra3mm	19:18:49	19:21:21	2.5	SWIpCS6.040Pm	19:21:39	19:24:29	2.8	T1_FFE_tra	19:24:31	19:27:45	3.2	CoilSurveyScan	19:29:44	19:29:49	0.1	SenseRefScan	19:29:52	19:30:02	0.2	T2_MV_XD_tra	19:30:04	19:32:41	2.6	FLAIR_KM_3D_sag_CS7.8
2018	14	Brain	sense_ankle_8_aci	23.3		23.3	19.8	3.5	3.6	0.2	11.9	35.4	CoilSurveyScan	19:03:38	19:03:46	0.1	SenseRefScan	19:03:50	19:04:00	0.2	SmartBrain	19:04:03	19:04:39	0.6	DWI_tra 3mm	19:05:28	19:08:00	2.5	SWIp CS 6.0 40P m	19:08:02	19:10:52	2.8	T1_FFE_tra	19:10:55	19:14:09	3.2	CoilSurveyScan	19:15:39	19:15:43	0.1	SenseRefScan	19:15:47	19:15:56	0.2	T2_MV_XD_tra	19:16:00	19:18:37	2.6	FLAIR_KM_3D_sag_CS7.8
2018	11	Brain	anterior	18.2	5.1	23.3	16.7	1.5	6.6	0.3	1.7	20.2	CoilSurveyScan	14:49:36	14:49:43	0.1	SenseRefScan	14:49:47	14:49:58	0.2	SmartBrain	14:50:01	14:50:36	0.6	DWI_tra 3mm	14:51:19	14:53:51	2.5	CoilSurveyScan	14:53:54	14:53:58	0.1	SenseRefScan	14:54:00	14:54:11	0.2	FLAIR_3D_sag_CS7.8	14:54:13	14:57:53	3.7	SWIp CS 6.0 40P m	14:58:17	15:01:07	2.8	T1_3D_TFE_nativ	15:01:11	15:05:06	3.9	T2_MV_XD_tra
2018	17	Brain	sense_ankle_8_aci	23.5		23.5	21.9	1.6	1.6	0.3	3.8	27.6	CoilSurveyScan	18:31:58	18:32:06	0.1	SenseRefScan	18:32:10	18:32:20	0.2	SmartBrain	18:32:23	18:32:58	0.6	DWI_tra 3mm	18:33:23	18:35:59	2.6	FLAIR_3D_sag_CS7.8	18:36:02	18:39:40	3.6	SWIp CS 6.0 40P m	18:39:49	18:42:38	2.8	TOF_3D_tra CS 3.5 40p s	18:42:42	18:45:08	2.4	T1_FFE_tra	18:45:10	18:48:22	3.2	T2_MV_XD_tra	18:49:06	18:51:44	2.6	3D_T1_KM_mDIXON_sag_CS7 35P m
2018	5	Brain	sense_breast_7m_aci	17.4	6	23.5	16.4	1.1	7.1	0.3	5.8	23.6	CoilSurveyScan	11:25:15	11:25:23	0.1	SenseRefScan	11:25:27	11:25:37	0.2	SmartBrain	11:25:40	11:26:15	0.6	DWI_tra 3mm	11:26:48	11:29:21	2.5	FLAIR_3D_sag_CS7.8	11:29:24	11:33:02	3.6	SWIp CS 6.0 40P m	11:33:04	11:35:54	2.8	T1_3D_TFE_nativ	11:36:08	11:40:01	3.9	T2_MV_XD_tra	11:40:04	11:42:42	2.6
2018	17	Brain	sense_knee_16_aci	23.6		23.6	21.2	2.4	2.4	8.4	8.2	40.2	CoilSurveyScan	19:05:31	19:05:38	0.1	SenseRefScan	19:05:42	19:05:53	0.2	SmartBrain	19:05:56	19:06:31	0.6	DWI_tra3mm	19:07:02	19:09:34	2.5	FLAIR_3D_sag_CS7.8	19:09:37	19:13:16	3.6	CoilSurveyScan	19:13:36	19:13:41	0.1	SenseRefScan	19:13:44	19:13:54	0.2	SWIpCS6.040Pm	19:13:56	19:16:46	2.8	CoilSurveyScan	19:17:05	19:17:09	0.1	SenseRefScan
2018	3	Brain	nvc_base	17.8	6.2	24	16.6	1.2	7.3	8.8	0.7	27.4	CoilSurveyScan	09:19:06	09:19:13	0.1	SenseRefScan	09:19:17	09:19:28	0.2	SmartBrain	09:19:31	09:20:06	0.6	DWI_tra 3mm	09:20:25	09:22:57	2.5	CoilSurveyScan	09:23:26	09:23:31	0.1	SenseRefScan	09:23:34	09:23:44	0.2	FLAIR_3D_sag_CS7.8	09:23:47	09:27:25	3.6	SWIp CS 6.0 40P m	09:27:28	09:30:18	2.8	T1_3D_TFE_nativ	09:30:20	09:34:13	3.9	T2_MV_XD_tra
2018	10	Brain	nvc_base	17.3	7.5	24.8	16.4	0.9	8.4	5.5	7.1	29.9	CoilSurveyScan	13:38:26	13:38:34	0.1	SenseRefScan	13:38:38	13:38:48	0.2	SmartBrain	13:38:51	13:39:26	0.6	DWI_tra 3mm	13:39:54	13:42:26	2.5	FLAIR_3D_sag_CS7.8	13:42:28	13:46:06	3.6	SWIp CS 6.0 40P m	13:46:09	13:48:59	2.8	T1_3D_TFE_nativ	13:49:12	13:53:05	3.9	T2_MV_XD_tra	13:53:08	13:55:45	2.6
2018	15	Brain	nvc_base	20.4	5	25.4	19	1.4	6.4	6	4.8	31.3	CoilSurveyScan	16:40:20	16:40:28	0.1	SenseRefScan	16:40:31	16:40:41	0.2	SmartBrain	16:40:44	16:41:19	0.6	DWI_tra3mm	16:41:40	16:44:13	2.5	FLAIR_3D_sag_CS7.8	16:44:16	16:47:54	3.6	SWIpCS6.040Pm	16:47:56	16:50:46	2.8	T1_3D_TFE_nativ	16:50:48	16:54:41	3.9	T2_MV_XD_tra	16:54:43	16:57:21	2.6	T2_MV_XD_tra	16:58:07	17:00:45	2.6
2018	13	Brain	anterior	18.8	7.1	25.8	16.6	2.2	9.2	8.2	6.6	33.6	CoilSurveyScan	16:35:35	16:35:43	0.1	SenseRefScan	16:35:47	16:35:57	0.2	SmartBrain	16:36:00	16:36:35	0.6	DWI_tra 3mm	16:37:08	16:39:40	2.5	FLAIR_3D_sag_CS7.8	16:39:43	16:43:21	3.6	SWIp CS 6.0 40P m	16:43:23	16:46:12	2.8	CoilSurveyScan	16:47:28	16:47:33	0.1	SenseRefScan	16:47:37	16:47:47	0.2	T1_3D_TFE_nativ	16:47:49	16:51:42	3.9	T2_MV_XD_tra
2018	9	Brain	anterior	18.3	7.5	25.8	16.4	1.9	9.3	11.5	2.2	32	CoilSurveyScan	13:58:03	13:58:11	0.1	SenseRefScan	13:58:15	13:58:25	0.2	SmartBrain	13:58:43	13:59:19	0.6	DWI_tra 3mm	13:59:53	14:02:26	2.5	FLAIR_3D_sag_CS7.8	14:02:58	14:06:37	3.6	SWIp CS 6.0 40P m	14:06:39	14:09:29	2.8	T1_3D_TFE_nativ	14:09:47	14:13:40	3.9	T2_MV_XD_tra	14:13:43	14:16:20	2.6
2018	8	Brain	nvc_base	11.3	15.1	26.4	10.2	1.1	16.2	2	9.9	23.1	CoilSurveyScan	13:52:57	13:53:05	0.1	SenseRefScan	13:53:09	13:53:19	0.2	SmartBrain	13:53:22	13:53:57	0.6	DWI_tra3mm	13:54:54	13:57:36	2.7	FLAIR_3D_sag_CS7.8	13:57:39	14:01:17	3.6	SWIpCS6.040Pm	14:01:19	14:04:15	2.9
2018	3	Brain	sense_ankle_8_aci	18.8	8	26.9	16.4	2.4	10.4	5.5	7.5	31.8	CoilSurveyScan	09:04:14	09:04:22	0.1	SenseRefScan	09:04:26	09:04:36	0.2	SmartBrain	09:04:39	09:05:14	0.6	DWI_tra3mm	09:06:51	09:09:23	2.5	FLAIR_3D_sag_CS7.8	09:09:26	09:13:04	3.6	SWIpCS6.040Pm	09:13:25	09:16:16	2.8	T1_3D_TFE_nativ	09:16:19	09:20:11	3.9	T2_MV_XD_tra	09:20:26	09:23:04	2.6
2018	14	Brain	sense_ankle_8_aci	17.5	9.8	27.3	16.4	1.1	10.9	3.1	1.1	21.7	CoilSurveyScan	18:41:25	18:41:33	0.1	SenseRefScan	18:41:37	18:41:47	0.2	SmartBrain	18:41:50	18:42:26	0.6	DWI_tra 3mm	18:43:06	18:45:38	2.5	FLAIR_3D_sag_CS7.8	18:45:40	18:49:18	3.6	SWIp CS 6.0 40P m	18:49:20	18:52:10	2.8	T1_3D_TFE_nativ	18:52:24	18:56:17	3.9	T2_MV_XD_tra	18:56:19	18:58:56	2.6
2018	15	Brain	nvc_base	16.9	10.5	27.4	16.4		11	0.3	5.4	22.6	CoilSurveyScan	16:34:16	16:34:23	0.1	SenseRefScan	16:34:26	16:34:37	0.2	SmartBrain	16:34:40	16:35:15	0.6	DWI_tra 3mm	16:35:30	16:38:01	2.5	FLAIR_3D_sag_CS7.8	16:38:03	16:41:41	3.6	SWIp CS 6.0 40P m	16:41:44	16:44:33	2.8	T1_3D_TFE_nativ	16:44:35	16:48:27	3.9	T2_MV_XD_tra	16:48:30	16:51:07	2.6
2018	3	Brain	sense_breast_7m_aci	22.5	5.1	27.6	19.8	2.7	7.9	6.4	4.8	33.7	CoilSurveyScan	09:10:59	09:11:06	0.1	SenseRefScan	09:11:09	09:11:20	0.2	SmartBrain	09:11:23	09:11:58	0.6	DWI_tra 3mm	09:12:22	09:14:54	2.5	FLAIR_3D_sag_CS7.8	09:14:56	09:18:34	3.6	SWIp CS 6.0 40P m	09:18:37	09:21:26	2.8	T1_FFE_tra	09:21:28	09:24:44	3.3	CoilSurveyScan	09:26:44	09:26:48	0.1	SenseRefScan	09:26:51	09:27:01	0.2	T2_MV_XD_tra
2018	8	Brain	sense_ankle_8_aci	18.8	9	27.7	16.9	1.9	10.8	4.2	5	28	CoilSurveyScan	13:45:00	13:45:08	0.1	SenseRefScan	13:45:12	13:45:22	0.2	SmartBrain	13:45:25	13:46:01	0.6	DWI_tra 3mm	13:47:17	13:49:49	2.5	CoilSurveyScan	13:50:04	13:50:08	0.1	SenseRefScan	13:50:12	13:50:22	0.2	FLAIR_3D_sag_CS7.8	13:50:25	13:54:05	3.7	SWIp CS 6.0 40P m	13:54:07	13:56:59	2.9	T1_3D_TFE_nativ	13:57:02	14:00:55	3.9	T2_MV_XD_tra
2018	15	Brain	nvc_base	19.6	8.2	27.8	18.8	0.8	9	11	7.9	38.6	CoilSurveyScan	17:03:35	17:03:43	0.1	SenseRefScan	17:03:47	17:03:57	0.2	SmartBrain	17:04:00	17:04:35	0.6	DWI_tra3mm	17:04:56	17:07:28	2.5	FLAIR_3D_sag_CS7.8	17:07:31	17:11:09	3.6	TOF_3D_traCS3.540ps	17:11:12	17:13:38	2.4	SWIpCS6.040Pm	17:13:48	17:16:38	2.8	T1_3D_TFE_nativ	17:16:41	17:20:33	3.9	T2_MV_XD_tra	17:20:35	17:23:13	2.6
2018	15	Brain	sense_knee_16_aci	21.2	6.8	28	19.5	1.7	8.5	0.2	6.5	28	CoilSurveyScan	17:15:50	17:15:58	0.1	SenseRefScan	17:16:00	17:16:10	0.2	SmartBrain	17:16:13	17:16:48	0.6	DWI_tra 3mm	17:17:26	17:19:58	2.5	SWIp CS 6.0 40P m	17:19:59	17:22:50	2.8	T1_FFE_tra	17:22:52	17:26:06	3.2	T2_MV_XD_tra	17:26:59	17:29:37	2.6	FLAIR_KM_3D_sag_CS7.8	17:29:39	17:33:18	3.6	3D_T1_KM_mDIXON_sag_CS7 35P m	17:33:20	17:37:04	3.7
2018	12	Brain	nvc_base	21.8	6.4	28.2	19.7	2.1	8.5	4.2	6.1	32.2	CoilSurveyScan	16:13:12	16:13:20	0.1	SenseRefScan	16:13:24	16:13:34	0.2	SmartBrain	16:13:37	16:14:12	0.6	DWI_tra3mm	16:15:08	16:17:40	2.5	SWIpCS6.040Pm	16:17:42	16:20:33	2.8	T1_FFE_tra	16:20:35	16:23:49	3.2	CoilSurveyScan	16:24:34	16:24:39	0.1	SenseRefScan	16:24:43	16:24:53	0.2	T2_MV_XD_tra	16:24:55	16:27:32	2.6	FLAIR_KM_3D_sag_CS7.8
2018	6	Brain	anterior	6.3	22	28.4	4.3	2	24	1.6	21.2	29.1	CoilSurveyScan	11:06:52	11:07:00	0.1	SenseRefScan	11:07:05	11:07:15	0.2	SmartBrain	11:07:18	11:07:54	0.6	mFFE	11:09:44	11:12:59	3.2	mFFE	11:13:01	11:13:13	0.2
2018	14	Brain	posterior	22.8	6	28.8	19.5	3.3	9.3	4.8	5.6	33.2	CoilSurveyScan	16:05:29	16:05:37	0.1	SenseRefScan	16:05:41	16:05:52	0.2	SmartBrain	16:05:55	16:06:30	0.6	DWI_tra 3mm	16:06:51	16:09:23	2.5	FLAIR_3D_sag_CS7.8	16:09:25	16:13:03	3.6	SWIp CS 6.0 40P m	16:13:05	16:15:55	2.8	T1_FFE_tra	16:15:57	16:19:10	3.2	T2_MV_XD_tra	16:21:54	16:24:32	2.6	3D_T1_KM_mDIXON_sag_CS7 35P m	16:24:34	16:28:18	3.7
2018	12	Brain	posterior	22.3	6.9	29.2	19.5	2.8	9.7	7.2	6.7	36.1	CoilSurveyScan	17:02:11	17:02:18	0.1	SenseRefScan	17:02:22	17:02:33	0.2	SmartBrain	17:02:36	17:03:11	0.6	DWI_tra 3mm	17:03:34	17:06:06	2.5	SWIp CS 6.0 40P m	17:06:09	17:09:00	2.9	T1_FFE_tra	17:09:02	17:12:15	3.2	T2_MV_XD_tra	17:12:18	17:14:56	2.6	FLAIR_KM_3D_sag_CS7.8	17:17:02	17:20:41	3.6	3D_T1_KM_mDIXON_sag_CS7 35P m	17:20:44	17:24:26	3.7
2018	8	Brain	nvc_base	28.3	1.6	29.9	25.3	3	4.6	0.2	1	29.5	CoilSurveyScan	12:04:17	12:04:25	0.1	SenseRefScan	12:04:29	12:04:39	0.2	SmartBrain	12:04:42	12:05:17	0.6	DWI_tra 3mm	12:06:04	12:08:37	2.5	CoilSurveyScan	12:08:37	12:08:42	0.1	SenseRefScan	12:08:46	12:08:55	0.2	T1_3D_TFE_nativ	12:08:58	12:12:50	3.9	SWIp CS 6.0 40P m	12:12:52	12:15:41	2.8	3D_DIR_sag CS 3.7 30p	12:15:43	12:20:52	5.1	T2_MV_XD_tra
2018	14	Brain	nvc_base	29.9		29.9	23.8	6.1	6	1	20.6	51.5	CoilSurveyScan	18:16:07	18:16:15	0.1	SenseRefScan	18:16:18	18:16:29	0.2	SmartBrain	18:16:32	18:17:07	0.6	DWI_tra 3mm	18:17:46	18:20:18	2.5	FLAIR_3D_sag_CS7.8	18:20:26	18:24:05	3.6	SWIp CS 6.0 40P m	18:24:07	18:26:56	2.8	CoilSurveyScan	18:28:20	18:28:24	0.1	SenseRefScan	18:28:29	18:28:38	0.2	T1_FFE_tra	18:28:41	18:31:57	3.3	T2_MV_XD_tra
2018	8	Brain	nvc_base	25.2	5.1	30.3	24.4	0.8	5.9	2.1	0.6	27.9	CoilSurveyScan	11:34:49	11:34:56	0.1	SenseRefScan	11:35:00	11:35:11	0.2	SmartBrain	11:35:14	11:35:49	0.6	DWI_tra3mm	11:36:13	11:38:45	2.5	T1_3D_TFE_nativ	11:38:47	11:42:16	3.5	3D_DIR_sagCS3.730p	11:42:18	11:47:27	5.1	SWIpCS6.040Pm	11:47:30	11:50:19	2.8	T2W_MV_XD_cor	11:50:22	11:53:50	3.5	FLAIR_nativ_3D_sag_CS7.8	11:53:53	11:57:21	3.5	T2_MV_XD_tra
2018	8	Brain	nvc_base	21.4	9	30.3	19.5	1.9	10.9	10.2	8.6	40.1	CoilSurveyScan	14:48:48	14:48:56	0.1	SenseRefScan	14:48:59	14:49:10	0.2	SmartBrain	14:49:12	14:49:48	0.6	DWI_tra 3mm	14:50:15	14:52:47	2.5	SWIp CS 6.0 40P m	14:53:06	14:55:56	2.8	T1_FFE_tra	14:55:58	14:59:12	3.2	T2_MV_XD_tra	15:00:06	15:02:44	2.6	FLAIR_KM_3D_sag_CS7.8	15:02:46	15:06:25	3.6	3D_T1_KM_mDIXON_sag_CS7 35P m	15:06:27	15:10:11	3.7
2018	18	Brain	sense_ankle_8_aci	30.4		30.4	28.1	2.2	2.2	0.2	6	36.6	CoilSurveyScan	18:51:00	18:51:08	0.1	SenseRefScan	18:51:10	18:51:20	0.2	SmartBrain	18:51:23	18:51:58	0.6	T1_SE_tra	18:53:22	18:57:17	3.9	T2_HR_mDIXON_TSE	18:57:40	19:02:08	4.5	T2_mDIXON_cor	19:02:13	19:06:26	4.2	T1_TSE_cor	19:06:28	19:11:03	4.6	DWIBS_b_0_800	19:11:07	19:16:49	5.7	3D_T1_nativ_mDIXON_sag_CS6 m	19:16:58	19:21:21	4.4
2018	11	Brain	nvc_base	17.6	12.8	30.5	16.6	1	13.8	0.5	6.1	24.2	CoilSurveyScan	14:50:58	14:51:06	0.1	SenseRefScan	14:51:10	14:51:20	0.2	SmartBrain	14:51:23	14:51:58	0.6	CoilSurveyScan	14:52:16	14:54:49	2.5	CoilSurveyScan	14:54:49	14:54:53	0.1	SenseRefScan	14:54:57	14:55:06	0.2	FLAIR_3D_sag_CS7.8	14:55:09	14:58:47	3.6	SWIpCS6.040Pm	14:59:12	15:02:02	2.8	T1_3D_TFE_nativ	15:02:04	15:05:57	3.9	T2_MV_XD_tra
2018	11	Brain	nvc_base	24.1	6.5	30.7	23.1	1.1	7.6	5.6	0.6	30.3	CoilSurveyScan	16:41:19	16:41:27	0.1	SenseRefScan	16:41:31	16:41:41	0.2	SmartBrain	16:41:44	16:42:20	0.6	DWI_tra3mm	16:42:49	16:45:20	2.5	FLAIR_3D_sag_CS7.8	16:45:23	16:49:01	3.6	SWIpCS6.040Pm	16:49:03	16:51:53	2.8	T1_3D_TFE_nativ	16:51:54	16:55:47	3.9	T2_MV_XD_tra	16:56:05	16:58:43	2.6	T2_DRIVE_HR_sag	16:58:46	17:05:26	6.7
2018	9	Brain	anterior	23.3	7.4	30.7	22.2	1.1	8.5	2.1	2.7	28	CoilSurveyScan	17:10:28	17:10:36	0.1	SenseRefScan	17:10:40	17:10:50	0.2	SmartBrain	17:10:53	17:11:28	0.6	DWI_tra3mm	17:12:04	17:14:36	2.5	FLAIR_3D_sag_CS7.8	17:14:38	17:17:48	3.2	SWIpCS6.040Pm	17:17:59	17:20:48	2.8	T1_3D_TFE_nativ	17:20:51	17:23:58	3.1	T2_MV_XD_tra	17:24:00	17:26:38	2.6	3D_T1_Nativ_BrainVIEW_BB_MSDECS4.530Pm	17:26:43	17:30:10	3.4	PCA_NATIV_3D_cor_Venc3012.450Ps
2018	11	Brain	sense_knee_16_aci	22.6	8.2	30.8	19.6	3	11.3	0.1	8	30.8	CoilSurveyScan	16:44:35	16:44:43	0.1	SenseRefScan	16:44:47	16:44:57	0.2	SmartBrain	16:45:00	16:45:35	0.6	DWI_tra 3mm	16:46:09	16:48:41	2.5	SWIp CS 6.0 40P m	16:48:43	16:51:33	2.8	T1_FFE_tra	16:51:36	16:54:52	3.3	T2_MV_XD_tra	16:57:03	16:59:41	2.6	FLAIR_KM_3D_sag_CS7.8	16:59:44	17:03:22	3.6	3D_T1_KM_mDIXON_sag_CS7 35P m	17:03:24	17:07:12	3.8
2018	7	Brain	sense_breast_7m_aci	22.9	8	30.9	19.8	3.1	11.1	6.8	5.9	35.5	CoilSurveyScan	11:03:57	11:04:04	0.1	SenseRefScan	11:04:08	11:04:18	0.2	SmartBrain	11:04:21	11:04:56	0.6	DWI_tra3mm	11:05:56	11:08:28	2.5	SWIpCS6.040Pm	11:08:30	11:11:21	2.8	T1_FFE_tra	11:11:23	11:14:39	3.3	CoilSurveyScan	11:16:20	11:16:24	0.1	SenseRefScan	11:16:28	11:16:38	0.2	T2_MV_XD_tra	11:16:41	11:19:19	2.6	FLAIR_KM_3D_sag_CS7.8
2018	4	Brain	nvc_base	24.2	7	31.2	22	2.2	9.2	0.2	6.7	31.1	CoilSurveyScan	10:25:27	10:25:35	0.1	SenseRefScan	10:25:38	10:25:49	0.2	SmartBrain	10:25:51	10:26:27	0.6	DWI_tra 3mm	10:27:08	10:29:41	2.5	FLAIR_3D_sag_CS7.8	10:29:53	10:33:31	3.6	SWIp CS 6.0 40P m	10:33:34	10:36:23	2.8	TOF_3D_tra CS 3.5 40p s	10:36:36	10:39:03	2.4	T1_FFE_tra	10:39:05	10:42:20	3.3	T2_MV_XD_tra	10:43:14	10:45:52	2.6	3D_T1_KM_mDIXON_sag_CS7 35P m
2018	1	Brain	sense_knee_16_aci	23.3	8	31.3	19.9	3.4	11.4	8.2	6.7	38.2	CoilSurveyScan	07:42:54	07:43:25	0.5	SenseRefScan	07:43:29	07:43:39	0.2	SmartBrain	07:43:43	07:44:18	0.6	DWI_tra3mm	07:44:49	07:47:21	2.5	SWIpCS6.040Pm	07:47:23	07:50:13	2.8	T1_FFE_tra	07:50:16	07:53:30	3.2	T2_MV_XD_tra	07:55:46	07:58:25	2.6	FLAIR_KM_3D_sag_CS7.8	07:58:27	08:02:05	3.6	3D_T1_KM_BrainVIEW_BB_MSDECS4.530Pm	08:02:27	08:06:12	3.8
2018	10	Brain	anterior	25.2	6.1	31.3	19.6	5.6	11.7	6	5.8	37	CoilSurveyScan	15:45:13	15:45:20	0.1	SenseRefScan	15:45:24	15:45:34	0.2	SmartBrain	15:45:37	15:46:12	0.6	DWI_tra 3mm	15:47:02	15:49:34	2.5	SWIp CS 6.0 40P m	15:49:37	15:52:27	2.8	T1_FFE_tra	15:52:30	15:55:42	3.2	T2_MV_XD_tra	15:59:37	16:02:15	2.6	FLAIR_KM_3D_sag_CS7.8	16:02:18	16:02:21	0	FLAIR_KM_3D_sag_CS7.8	16:02:33	16:06:11	3.6	3D_T1_KM_BrainVIEW_BB_MSDE CS4.5 30P m
2018	1	Brain	nvc_base	21.8	9.9	31.7	20.1	1.7	11.6	14.9	3.5	40.3	CoilSurveyScan	07:47:36	07:48:08	0.5	SenseRefScan	07:48:11	07:48:21	0.2	SmartBrain	07:48:24	07:49:00	0.6	DWI_tra3mm	07:49:30	07:52:02	2.5	SWIpCS6.040Pm	07:52:04	07:54:54	2.8	T1_FFE_tra	07:54:57	07:58:10	3.2	CoilSurveyScan	07:58:58	07:59:03	0.1	SenseRefScan	07:59:06	07:59:16	0.2	T2_MV_XD_tra	07:59:19	08:01:56	2.6	FLAIR_KM_3D_sag_CS7.8
2018	12	Brain	nvc_base	22.5	9.3	31.8	19.9	2.6	11.9	10.1	1.5	34.2	CoilSurveyScan	16:16:59	16:17:06	0.1	SenseRefScan	16:17:10	16:17:21	0.2	SmartBrain	16:17:23	16:17:59	0.6	DWI_tra 3mm	16:18:30	16:21:02	2.5	CoilSurveyScan	16:21:13	16:21:17	0.1	SenseRefScan	16:21:21	16:21:31	0.2	FLAIR_3D_sag_CS7.8	16:21:33	16:25:12	3.6	SWIp CS 6.0 40P m	16:25:13	16:28:03	2.8	T1_FFE_tra	16:28:05	16:31:19	3.2	CoilSurveyScan
2018	14	Brain	sense_breast_7m_aci	23.4	8.4	31.8	19.9	3.6	12	0.9	2.3	26.7	CoilSurveyScan	16:08:29	16:08:37	0.1	SenseRefScan	16:08:39	16:08:50	0.2	SmartBrain	16:08:53	16:09:28	0.6	DWI_tra3mm	16:09:46	16:12:18	2.5	SWIpCS6.040Pm	16:12:20	16:15:11	2.9	T1_FFE_tra	16:15:14	16:18:30	3.3	CoilSurveyScan	16:21:25	16:21:29	0.1	SenseRefScan	16:21:34	16:21:44	0.2	T2_MV_XD_tra	16:21:46	16:24:23	2.6	FLAIR_KM_3D_sag_CS7.8
2018	17	Brain	nvc_base	31.9		31.9	27	4.9	4.9	0.3	14.3	46.5	CoilSurveyScan	19:36:47	19:36:55	0.1	SenseRefScan	19:36:58	19:37:08	0.2	SmartBrain	19:37:11	19:37:46	0.6	DWI_tra 3mm	19:38:54	19:41:39	2.7	T1_3D_TFE_nativ	19:42:07	19:46:00	3.9	SWIp CS 6.0 40P m	19:46:02	19:49:11	3.1	3D_DIR_sag CS 3.7 30p	19:49:13	19:54:22	5.1	T2_MV_XD_tra	19:57:23	20:01:17	3.9	FLAIR_KM_3D_sag_CS7.8	20:01:20	20:04:48	3.5	3D_T1_KM_mDIXON_sag_CS7 35P m
2018	11	Brain	anterior	18.5	13.3	31.9	16.4	2.1	15.5	3.8	12.9	35.3	CoilSurveyScan	14:51:36	14:51:44	0.1	SenseRefScan	14:51:48	14:51:58	0.2	SmartBrain	14:52:00	14:52:36	0.6	DWI_tra 3mm	14:54:27	14:57:00	2.5	FLAIR_3D_sag_CS7.8	14:57:02	15:00:41	3.6	SWIp CS 6.0 40P m	15:00:43	15:03:33	2.8	T1_3D_TFE_nativ	15:03:35	15:07:28	3.9	T2_MV_XD_tra	15:07:31	15:10:09	2.6
2018	9	Brain	nvc_base	23.8	8.2	32	22.7	1	9.2	5	7.5	36.3	CoilSurveyScan	13:18:35	13:18:42	0.1	SenseRefScan	13:18:47	13:18:57	0.2	SmartBrain	13:19:00	13:19:36	0.6	DWI_tra 3mm	13:20:07	13:22:39	2.5	FLAIR_3D_sag_CS7.8	13:22:41	13:26:19	3.6	SWIp CS 6.0 40P m	13:26:21	13:29:11	2.8	T1_3D_TFE_nativ	13:29:26	13:33:19	3.9	T2_MV_XD_tra	13:33:21	13:35:59	2.6	Small DWI_Pons_ZOOM_Tra	13:36:01	13:42:22	6.3
2018	3	Brain	nvc_base	18.4	13.6	32	17.2	1.2	14.8	5.7	7.6	31.6	CoilSurveyScan	09:02:01	09:02:09	0.1	SenseRefScan	09:02:12	09:02:23	0.2	SmartBrain	09:02:26	09:03:01	0.6	CoilSurveyScan	09:03:37	09:03:42	0.1	SenseRefScan	09:03:46	09:03:56	0.2	DWI_tra 3mm	09:03:59	09:06:33	2.6	CoilSurveyScan	09:06:35	09:06:39	0.1	SenseRefScan	09:06:43	09:06:54	0.2	FLAIR_3D_sag_CS7.8	09:06:57	09:10:37	3.7	SWIp CS 6.0 40P m
2018	16	Brain	sense_knee_16_aci	32.2		32.2	28.9	3.3	3.3	0.1	10.5	42.8	CoilSurveyScan	19:16:09	19:16:17	0.1	SenseRefScan	19:16:21	19:16:31	0.2	SmartBrain	19:16:35	19:17:10	0.6	DWI_tra 3mm	19:17:33	19:20:05	2.5	SWIp CS 6.0 40P m	19:20:07	19:22:57	2.8	Small DWI_Pons_ZOOM_Tra	19:22:59	19:28:52	5.9	T1_FFE_tra	19:28:54	19:32:09	3.3	T1_FFE_tra	19:33:55	19:37:11	3.3	CoilSurveyScan	19:37:54	19:37:58	0.1	SenseRefScan
2018	13	Brain	anterior	22.6	9.7	32.3	19.5	3.1	12.8	6.3	3	31.9	CoilSurveyScan	16:23:13	16:23:21	0.1	SenseRefScan	16:23:25	16:23:35	0.2	SmartBrain	16:23:39	16:24:14	0.6	DWI_tra 3mm	16:24:52	16:27:24	2.5	FLAIR_3D_sag_CS7.8	16:27:27	16:31:05	3.6	SWIp CS 6.0 40P m	16:31:07	16:33:57	2.8	T1_FFE_tra	16:33:59	16:37:13	3.2	T2_MV_XD_tra	16:39:24	16:42:02	2.6	3D_T1_KM_mDIXON_sag_CS7 35P m	16:42:04	16:45:49	3.7
2018	11	Brain	anterior	17	15.5	32.5	16.4		16.1	6.3	11.8	35.1	CoilSurveyScan	16:06:49	16:06:57	0.1	SenseRefScan	16:07:00	16:07:11	0.2	SmartBrain	16:07:13	16:07:49	0.6	DWI_tra3mm	16:08:12	16:10:44	2.5	FLAIR_3D_sag_CS7.8	16:10:46	16:14:24	3.6	SWIpCS6.040Pm	16:14:26	16:17:16	2.8	T1_3D_TFE_nativ	16:17:18	16:21:10	3.9	T2_MV_XD_tra	16:21:13	16:23:50	2.6
2018	1	Brain	sense_ankle_8_aci	24.3	8.5	32.8	20.7	3.6	12.1	6.5	-1	29.9	CoilSurveyScan	07:36:42	07:37:13	0.5	SenseRefScan	07:37:17	07:37:27	0.2	SmartBrain	07:37:30	07:38:05	0.6	CoilSurveyScan	07:38:48	07:41:20	2.5	CoilSurveyScan	07:41:21	07:41:24	0.1	SenseRefScan	07:41:28	07:41:38	0.2	FLAIR_3D_sag_CS7.8	07:41:40	07:45:18	3.6	SWIp CS 6.0 40P m	07:45:20	07:48:22	3	T1_FFE_tra	07:48:25	07:51:50	3.4	T2_MV_XD_tra
2018	16	Brain	nvc_base	31.7	1.3	32.9	29.2	2.5	3.7	0.2	0.9	32.8	CoilSurveyScan	17:05:32	17:05:39	0.1	SenseRefScan	17:05:43	17:05:53	0.2	SmartBrain	17:05:56	17:06:31	0.6	DWI_tra 3mm	17:07:18	17:09:51	2.5	SWIp CS 6.0 40P m	17:09:52	17:12:44	2.9	T1_FFE_tra	17:12:47	17:16:03	3.3	T2_DRIVE_HR_tra CS 1.6 25P s	17:16:06	17:20:10	4.1	CoilSurveyScan	17:21:23	17:21:27	0.1	SenseRefScan	17:21:32	17:21:58	0.4	T2_MV_XD_tra
2018	1	Brain	sense_knee_16_aci	26.8	6.1	32.9	23.8	3	9.1	0.4	3.3	30.5	CoilSurveyScan	07:52:29	07:53:00	0.5	SenseRefScan	07:53:05	07:53:15	0.2	SmartBrain	07:53:18	07:53:54	0.6	DWI_tra 3mm	07:54:23	07:56:55	2.5	SWIp CS 6.0 40P m	07:56:57	07:59:48	2.9	T1_FFE_tra	07:59:50	08:03:03	3.2	T2_MV_XD_tra	08:05:07	08:07:45	2.6	FLAIR_KM_3D_sag_CS7.8	08:07:47	08:11:26	3.6	3D_T1_KM_mDIXON_sag_CS7 35P m	08:11:29	08:15:12	3.7	3D_T1_KM_BrainVIEW_BB_MSDE CS4.5 30P m
2018	6	Brain	nvc_base	23.2	9.8	33	22.3	0.9	10.7	0.4	9	32.6	CoilSurveyScan	11:44:15	11:44:23	0.1	SenseRefScan	11:44:26	11:44:36	0.2	SmartBrain	11:44:39	11:45:15	0.6	DWI_tra 3mm	11:45:48	11:48:20	2.5	FLAIR_3D_sag_CS7.8	11:48:24	11:52:02	3.6	SWIp CS 6.0 40P m	11:52:05	11:54:55	2.8	T1_3D_TFE_nativ	11:54:58	11:58:50	3.9	T2_MV_XD_tra	11:58:53	12:01:31	2.6	Small DWI_Pons_ZOOM_Tra	12:01:33	12:07:25	5.9
2018	11	Brain	nvc_base	23.7	9.6	33.3	22.2	1.5	11.1	2.8	4.7	31.2	CoilSurveyScan	15:28:03	15:28:11	0.1	SenseRefScan	15:28:15	15:28:25	0.2	SmartBrain	15:28:28	15:29:04	0.6	DWI_tra 3mm	15:29:24	15:31:56	2.5	SWIp CS 6.0 40P m	15:32:09	15:34:59	2.8	TOF_3D_tra CS 3.5 40p s	15:35:01	15:37:28	2.4	T1_FFE_tra	15:37:29	15:40:43	3.2	CoilSurveyScan	15:41:16	15:41:20	0.1	SenseRefScan	15:41:24	15:41:33	0.2	T2_MV_XD_tra
2018	9	Brain	sense_breast_7m_aci	24.7	8.9	33.6	20.1	4.6	13.5	0.3	1.4	26.4	CoilSurveyScan	15:49:29	15:49:37	0.1	SenseRefScan	15:49:41	15:49:51	0.2	SmartBrain	15:49:54	15:50:29	0.6	DWI_tra 3mm	15:51:20	15:53:52	2.5	SWIp CS 6.0 40P m	15:53:55	15:56:46	2.9	CoilSurveyScan	15:58:17	15:58:21	0.1	SenseRefScan	15:58:24	15:58:34	0.2	T1_FFE_tra	15:58:37	16:01:52	3.3	T2_MV_XD_tra	16:03:24	16:06:02	2.6	CoilSurveyScan
2018	4	Brain	anterior	22.4	11.4	33.8	20	2.4	13.8	5.9	11.1	39.3	CoilSurveyScan	09:49:42	09:49:50	0.1	SenseRefScan	09:49:54	09:50:04	0.2	SmartBrain	09:50:07	09:50:42	0.6	DWI_tra3mm	09:51:37	09:54:09	2.5	CoilSurveyScan	09:54:10	09:54:13	0.1	SenseRefScan	09:54:18	09:54:27	0.2	SWIpCS6.040Pm	09:54:30	09:57:19	2.8	T1_FFE_tra	09:57:22	10:00:38	3.3	CoilSurveyScan	10:01:40	10:01:44	0.1	SenseRefScan
2018	12	Brain	nvc_base	24.4	9.5	34	22.1	2.4	11.9	0.3	2.1	26.8	CoilSurveyScan	18:43:53	18:44:01	0.1	SenseRefScan	18:44:05	18:44:15	0.2	SmartBrain	18:44:18	18:44:54	0.6	DWI_tra 3mm	18:45:19	18:47:50	2.5	SWIp CS 6.0 40P m	18:47:52	18:50:42	2.8	T1_FFE_tra	18:50:45	18:53:57	3.2	TOF_3D_tra CS 3.5 40p s	18:53:59	18:56:25	2.4	CoilSurveyScan	18:57:57	18:58:01	0.1	SenseRefScan	18:58:05	18:58:14	0.2	T2_MV_XD_tra
2018	16	Brain	sense_breast_7m_aci	23	11.1	34	19.9	3.1	14.1	9.7	2.4	35.1	CoilSurveyScan	16:57:05	16:57:12	0.1	SenseRefScan	16:57:16	16:57:27	0.2	SmartBrain	16:57:29	16:58:05	0.6	DWI_tra 3mm	16:59:01	17:01:34	2.5	SWIp CS 6.0 40P m	17:01:36	17:04:26	2.8	T1_FFE_tra	17:04:28	17:07:43	3.2	T2_MV_XD_tra	17:09:28	17:12:06	2.6	CoilSurveyScan	17:12:08	17:12:13	0.1	SenseRefScan	17:12:17	17:12:27	0.2	FLAIR_KM_3D_sag_CS7.8
2018	15	Brain	sense_knee_16_aci	26.5	7.7	34.2	23	3.6	11.3	0.4	1.9	28.9	CoilSurveyScan	18:24:35	18:24:43	0.1	SenseRefScan	18:24:46	18:24:56	0.2	SmartBrain	18:24:59	18:25:34	0.6	DWI_tra3mm	18:28:15	18:30:47	2.5	FLAIR_3D_sag_CS7.8	18:30:52	18:34:30	3.6	SWIpCS6.040Pm	18:34:33	18:37:23	2.8	T1_3D_TFE_nativ	18:37:25	18:41:17	3.9	CoilSurveyScan	18:41:48	18:41:52	0.1	SenseRefScan	18:41:55	18:42:04	0.2	SmallDWI_Pons_ZOOM_Tra
2018	3	Brain	nvc_base	22.9	11.3	34.2	20.5	2.4	13.7	0.2	11	34.1	CoilSurveyScan	09:51:18	09:51:26	0.1	SenseRefScan	09:51:29	09:51:39	0.2	SmartBrain	09:51:42	09:52:17	0.6	DWI_tra 3mm	09:52:49	09:53:48	1	FLAIR_3D_sag_CS7.8	09:53:55	09:57:49	3.9	DWI_tra 3mm	09:57:52	10:00:14	2.4	SWIp CS 6.0 40P m	10:00:25	10:03:14	2.8	T1_FFE_tra	10:03:16	10:06:30	3.2	T2_MV_XD_tra	10:07:47	10:10:25	2.6	3D_T1_KM_mDIXON_sag_CS7 35P m
2018	16	Brain	posterior	24.5	9.8	34.2	19.9	4.6	14.4	11.4	9.4	45.3	CoilSurveyScan	17:57:39	17:57:47	0.1	SenseRefScan	17:57:51	17:58:01	0.2	SmartBrain	17:58:04	17:58:39	0.6	DWI_tra 3mm	17:59:26	18:01:58	2.5	SWIp CS 6.0 40P m	18:02:00	18:04:51	2.8	T1_FFE_tra	18:04:53	18:08:06	3.2	T2_MV_XD_tra	18:11:27	18:14:05	2.6	CoilSurveyScan	18:14:11	18:14:16	0.1	SenseRefScan	18:14:20	18:14:31	0.2	FLAIR_KM_3D_sag_CS7.8
2018	15	Brain	nvc_base	26.5	7.8	34.3	24.4	2.1	9.9	6	0.3	32.8	CoilSurveyScan	18:43:54	18:44:02	0.1	SenseRefScan	18:44:06	18:44:16	0.2	SmartBrain	18:44:19	18:44:54	0.6	DWI_tra 3mm	18:45:33	18:48:05	2.5	FLAIR_3D_sag_CS7.8	18:48:07	18:51:46	3.6	CoilSurveyScan	18:52:04	18:52:08	0.1	SenseRefScan	18:52:12	18:52:22	0.2	SWIp CS 6.0 40P m	18:52:24	18:55:14	2.8	T1_3D_TFE_nativ	18:55:16	18:59:09	3.9	T2_MV_XD_tra
2018	15	Brain	sense_ankle_8_aci	34.4		34.4	31.7	2.7	2.7	0.3	9.4	44.1	CoilSurveyScan	18:43:25	18:43:33	0.1	SenseRefScan	18:43:35	18:43:45	0.2	SmartBrain	18:43:48	18:44:24	0.6	DWI_tra 3mm	18:44:45	18:47:17	2.5	T1_3D_TFE_nativ	18:47:18	18:51:11	3.9	SWIp CS 6.0 40P m	18:51:14	18:54:04	2.8	Small DWI_Pons_ZOOM_Tra	18:54:06	19:00:27	6.3	3D_DIR_sag CS 3.7 30p	19:00:30	19:05:38	5.1	T2_MV_XD_tra	19:07:37	19:10:15	2.6	FLAIR_KM_3D_sag_CS7.8
2018	19	Brain	sense_knee_16_aci	34.5		34.5	27.6	6.9	6.9	9.2	30.2	73.9	CoilSurveyScan	19:47:44	19:47:52	0.1	SenseRefScan	19:47:56	19:48:07	0.2	SmartBrain	19:48:09	19:48:45	0.6	DWI_tra 3mm	19:50:12	19:52:45	2.5	SWIp CS 6.0 40P m	19:52:47	19:55:38	2.9	T1_FFE_tra	19:55:41	19:58:56	3.3	T2_MV_XD_tra	19:58:59	20:01:37	2.6	CoilSurveyScan	20:02:59	20:03:03	0.1	SenseRefScan	20:03:07	20:03:17	0.2	3D_T1_Nativ_BrainVIEW_BB_MSDE CS4.5 30P m
2018	14	Brain	posterior	18	16.5	34.5	16.4	1.6	18.1	1.1	8	27.1	CoilSurveyScan	16:13:37	16:13:45	0.1	SenseRefScan	16:13:48	16:13:59	0.2	SmartBrain	16:14:02	16:14:37	0.6	DWI_tra 3mm	16:15:00	16:17:32	2.5	FLAIR_3D_sag_CS7.8	16:17:35	16:21:14	3.6	SWIp CS 6.0 40P m	16:21:31	16:24:21	2.8	T1_3D_TFE_nativ	16:24:24	16:28:17	3.9	T2_MV_XD_tra	16:28:59	16:31:38	2.6
2018	2	Brain	sense_breast_7m_aci	23.9	10.6	34.6	20.6	3.3	14	0.2	6.6	30.7	CoilSurveyScan	08:59:18	08:59:25	0.1	SenseRefScan	08:59:29	08:59:40	0.2	SmartBrain	08:59:43	09:00:18	0.6	DWI_tra 3mm	09:00:48	09:03:21	2.5	SWIp CS 6.0 40P m	09:03:23	09:06:14	2.8	T1_FFE_tra	09:06:17	09:09:40	3.4	CoilSurveyScan	09:12:05	09:12:10	0.1	SenseRefScan	09:12:14	09:12:24	0.2	T2_MV_XD_tra	09:12:27	09:15:04	2.6	FLAIR_KM_3D_sag_CS7.8
2018	17	Brain	sense_ankle_8_aci	25.4	9.3	34.7	23.5	1.9	11.2	9.4	1.9	36.7	CoilSurveyScan	18:00:06	18:00:14	0.1	SenseRefScan	18:00:17	18:00:28	0.2	SmartBrain	18:00:30	18:01:05	0.6	DWI_tra3mm	18:01:23	18:03:55	2.5	SWIpCS6.040Pm	18:03:57	18:06:49	2.9	CoilSurveyScan	18:06:58	18:07:01	0.1	SenseRefScan	18:07:05	18:07:15	0.2	T1_FFE_tra	18:07:18	18:10:32	3.2	T2_MV_XD_tra	18:10:34	18:13:11	2.6	CoilSurveyScan
2018	15	Brain	posterior	26	8.9	34.9	23.5	2.5	11.4	0.2	2.1	28.2	CoilSurveyScan	18:42:15	18:42:23	0.1	SenseRefScan	18:42:26	18:42:37	0.2	SmartBrain	18:42:40	18:43:15	0.6	DWI_tra3mm	18:43:44	18:46:16	2.5	SWIpCS6.040Pm	18:46:18	18:49:09	2.9	T1_FFE_tra	18:49:11	18:52:26	3.2	T2_MV_XD_tra	18:53:55	18:56:33	2.6	CoilSurveyScan	18:56:33	18:56:37	0.1	SenseRefScan	18:56:40	18:56:51	0.2	FLAIR_KM_3D_sag_CS7.8
2018	6	Brain	nvc_base	24.5	10.4	34.9	19.8	4.7	15.2	6.3	7.1	37.9	CoilSurveyScan	11:41:04	11:41:16	0.2	SenseRefScan	11:41:20	11:41:30	0.2	SmartBrain	11:41:33	11:42:08	0.6	DWI_tra 3mm	11:43:07	11:45:38	2.5	FLAIR_3D_sag_CS7.8	11:45:41	11:49:19	3.6	SWIp CS 6.0 40P m	11:49:21	11:52:11	2.8	T1_FFE_tra	11:52:12	11:55:26	3.2	CoilSurveyScan	11:58:49	11:58:54	0.1	SenseRefScan	11:58:58	11:59:07	0.2	T2_MV_XD_tra
2018	11	Brain	sense_knee_16_aci	22.3	12.7	35	21.1	1.2	13.9	6.2	12.1	40.6	CoilSurveyScan	18:04:43	18:04:50	0.1	SenseRefScan	18:04:54	18:05:05	0.2	SmartBrain	18:05:07	18:05:43	0.6	DWI_tra 3mm	18:06:25	18:08:57	2.5	FLAIR_3D_sag_CS7.8	18:08:59	18:12:37	3.6	SWIp CS 6.0 40P m	18:12:39	18:15:29	2.8	T1_3D_TFE_nativ	18:15:41	18:19:34	3.9	T2_MV_XD_tra	18:19:37	18:22:14	2.6	T2_mDIXON_cor	18:22:17	18:27:00	4.7
2018	14	Brain	nvc_base	28.1	6.9	35.1	24.1	4	10.9	6.7	6.6	41.4	CoilSurveyScan	16:55:32	16:55:40	0.1	SenseRefScan	16:55:44	16:55:54	0.2	SmartBrain	16:55:57	16:56:32	0.6	DWI_tra 3mm	16:57:21	17:00:00	2.6	FLAIR_3D_sag_CS7.8	17:00:04	17:03:42	3.6	CoilSurveyScan	17:04:16	17:04:21	0.1	SenseRefScan	17:04:25	17:04:35	0.2	FLAIR_3D_sag_CS7.8	17:04:37	17:08:05	3.5	SWIp CS 6.0 40P m	17:08:45	17:11:35	2.8	T1_3D_TFE_nativ
2018	12	Brain	nvc_base	22.2	12.8	35.1	19.5	2.7	15.5	6.2	1.9	30.4	CoilSurveyScan	16:59:15	16:59:22	0.1	SenseRefScan	16:59:25	16:59:35	0.2	SmartBrain	16:59:38	17:00:13	0.6	DWI_tra 3mm	17:00:42	17:03:14	2.5	FLAIR_3D_sag_CS7.8	17:03:18	17:06:56	3.6	SWIp CS 6.0 40P m	17:06:59	17:09:48	2.8	T1_FFE_tra	17:09:51	17:13:06	3.2	T2_MV_XD_tra	17:14:37	17:17:15	2.6	3D_T1_KM_mDIXON_sag_CS7 35P m	17:17:43	17:21:29	3.8
2018	10	Brain	nvc_base	12.3	22.8	35.1	10.1	2.3	25.1	0.8	16.7	29.8	CoilSurveyScan	13:23:50	13:23:58	0.1	SenseRefScan	13:24:02	13:24:13	0.2	SmartBrain	13:24:16	13:24:51	0.6	DWI_tra3mm	13:25:21	13:27:53	2.5	T1_3D_TFE_nativ	13:27:56	13:31:48	3.9	SWIpCS6.040Pm	13:31:59	13:32:11	0.2	CoilSurveyScan	13:32:50	13:32:54	0.1	SenseRefScan	13:32:58	13:33:08	0.2	SWIpCS6.040Pm	13:33:13	13:33:30	0.3	CoilSurveyScan
2018	12	Brain	anterior	21.8	13.4	35.2	19.3	2.5	15.9	3	7.7	32.5	CoilSurveyScan	16:24:25	16:24:33	0.1	SenseRefScan	16:24:36	16:24:46	0.2	SmartBrain	16:24:49	16:25:25	0.6	DWI_tra3mm	16:26:18	16:28:51	2.5	FLAIR_3D_sag_CS7.8	16:28:53	16:32:31	3.6	SWIpCS6.040Pm	16:32:33	16:35:23	2.8	CoilSurveyScan	16:36:25	16:36:30	0.1	SenseRefScan	16:36:33	16:36:43	0.2	TOF_3D_traCS3.540ps	16:36:46	16:39:12	2.4	T1_3D_TFE_nativ
2018	9	Brain	nvc_base	27.1	8.6	35.6	23.6	3.5	12	0.8	8.3	36.2	CoilSurveyScan	14:57:04	14:57:12	0.1	SenseRefScan	14:57:16	14:57:27	0.2	SmartBrain	14:57:29	14:58:05	0.6	DWI_tra3mm	14:58:51	15:01:23	2.5	SWIpCS6.040Pm	15:01:26	15:04:17	2.9	T1_FFE_tra	15:04:19	15:07:36	3.3	CoilSurveyScan	15:09:33	15:09:38	0.1	SenseRefScan	15:09:42	15:09:51	0.2	T2_MV_XD_tra	15:09:53	15:12:31	2.6	3D_T1_KM_BrainVIEW_BB_MSDECS4.530Pm
2018	16	Brain	sense_breast_7m_aci	28.1	8.2	36.3	23.5	4.6	12.8	5.3	1.2	34.6	CoilSurveyScan	17:32:36	17:32:44	0.1	SenseRefScan	17:32:48	17:32:59	0.2	SmartBrain	17:33:02	17:33:37	0.6	DWI_tra3mm	17:34:06	17:36:38	2.5	SWIpCS6.040Pm	17:36:40	17:39:31	2.9	T1_FFE_tra	17:39:33	17:42:48	3.3	CoilSurveyScan	17:46:27	17:46:31	0.1	SenseRefScan	17:46:35	17:46:45	0.2	T2_MV_XD_tra	17:46:47	17:49:25	2.6	FLAIR_KM_3D_sag_CS7.8
2018	8	Brain	nvc_base	25.7	10.6	36.3	20.8	4.9	15.5	5.1	5.3	36	CoilSurveyScan	13:33:14	13:33:22	0.1	SenseRefScan	13:33:25	13:33:35	0.2	SmartBrain	13:33:38	13:34:14	0.6	DWI_tra 3mm	13:34:42	13:37:14	2.5	SWIp CS 6.0 40P m	13:37:16	13:40:06	2.8	CoilSurveyScan	13:42:14	13:42:19	0.1	SenseRefScan	13:42:22	13:42:33	0.2	3D_T1_Nativ_BrainVIEW_BB_MSDE CS4.5 30P m	13:42:36	13:46:33	4	CoilSurveyScan	13:48:19	13:48:23	0.1	SenseRefScan
2018	7	Brain	sense_ankle_8_aci	26.3	10.1	36.4	25.2	1.1	11.2	3.7	3.8	33.8	CoilSurveyScan	11:22:27	11:22:35	0.1	SenseRefScan	11:22:38	11:22:48	0.2	SmartBrain	11:22:51	11:23:26	0.6	DWI_tra 3mm	11:23:44	11:26:16	2.5	FLAIR_3D_sag_CS7.8	11:26:19	11:29:57	3.6	CoilSurveyScan	11:29:59	11:32:26	2.4	CoilSurveyScan	11:32:26	11:32:29	0.1	SenseRefScan	11:32:35	11:32:45	0.2	SWIp CS 6.0 40P m	11:32:47	11:35:37	2.8	Small DWI_Pons_ZOOM_Tra
2018	3	Brain	anterior	26.8	9.8	36.6	21.1	5.7	15.5	7.3	9.6	43.7	CoilSurveyScan	09:24:17	09:24:25	0.1	SenseRefScan	09:24:28	09:24:38	0.2	SmartBrain	09:24:41	09:25:16	0.6	DWI_tra 3mm	09:26:00	09:28:32	2.5	CoilSurveyScan	09:28:33	09:28:37	0.1	SenseRefScan	09:28:41	09:28:50	0.2	SWIp CS 6.0 40P m	09:28:53	09:31:43	2.8	T1_FFE_tra	09:31:45	09:34:58	3.2	CoilSurveyScan	09:35:15	09:35:20	0.1	SenseRefScan
2018	12	Brain	nvc_base	17.3	19.3	36.6	16.4	0.9	20.2	3.4	0.6	21.2	CoilSurveyScan	15:12:55	15:13:03	0.1	SenseRefScan	15:13:07	15:13:18	0.2	SmartBrain	15:13:21	15:13:56	0.6	DWI_tra 3mm	15:14:32	15:17:04	2.5	FLAIR_3D_sag_CS7.8	15:17:07	15:20:45	3.6	SWIp CS 6.0 40P m	15:20:48	15:23:37	2.8	T1_3D_TFE_nativ	15:23:39	15:27:32	3.9	T2_MV_XD_tra	15:27:34	15:30:11	2.6
2018	14	Brain	sense_breast_7m_aci	25.4	11.5	36.9	20.9	4.5	16	5.4	1.6	32.4	CoilSurveyScan	17:43:50	17:43:58	0.1	SenseRefScan	17:44:02	17:44:12	0.2	SmartBrain	17:44:15	17:44:50	0.6	DWI_tra 3mm	17:45:28	17:48:00	2.5	SWIp CS 6.0 40P m	17:48:01	17:50:52	2.8	CoilSurveyScan	17:51:59	17:52:03	0.1	SenseRefScan	17:52:07	17:52:16	0.2	T1_3D_TFE_nativ	17:52:19	17:56:11	3.9	CoilSurveyScan	17:58:09	17:58:13	0.1	SenseRefScan
2018	8	Brain	anterior	26.8	10.4	37.3	24.6	2.2	12.7	4.9	4.3	36	CoilSurveyScan	12:59:22	12:59:30	0.1	SenseRefScan	12:59:34	12:59:44	0.2	SmartBrain	12:59:47	13:00:23	0.6	DWI_tra 3mm	13:00:59	13:03:37	2.6	FLAIR_3D_sag_CS7.8	13:03:39	13:07:17	3.6	CoilSurveyScan	13:07:29	13:07:33	0.1	SenseRefScan	13:07:38	13:07:48	0.2	SWIp CS 6.0 40P m	13:07:50	13:10:43	2.9	T1_3D_TFE_nativ	13:11:16	13:15:10	3.9	CoilSurveyScan
2018	6	Brain	anterior	23.6	13.7	37.3	19.9	3.6	17.3	7.7	3.1	34.4	CoilSurveyScan	11:45:26	11:45:33	0.1	SenseRefScan	11:45:36	11:45:46	0.2	SmartBrain	11:45:49	11:46:24	0.6	DWI_tra 3mm	11:46:46	11:49:18	2.5	FLAIR_3D_sag_CS7.8	11:49:20	11:52:59	3.6	SWIp CS 6.0 40P m	11:53:01	11:55:51	2.8	T1_FFE_tra	11:55:53	11:59:07	3.2	CoilSurveyScan	12:01:23	12:01:27	0.1	SenseRefScan	12:01:32	12:01:42	0.2	T2_MV_XD_tra
2018	9	Brain	posterior	28	9.4	37.4	25.9	2.1	11.5	6.5	9.1	43.7	CoilSurveyScan	13:34:57	13:35:05	0.1	SenseRefScan	13:35:08	13:35:19	0.2	SmartBrain	13:35:22	13:35:57	0.6	DWI_tra 3mm	13:36:37	13:39:09	2.5	FLAIR_3D_sag_CS7.8	13:39:11	13:42:49	3.6	T1_3D_TFE_nativ	13:42:51	13:46:44	3.9	3D_DIR_sag CS 3.7 30p	13:46:46	13:51:45	5	SWIp CS 6.0 40P m	13:51:47	13:54:37	2.8	T2W_MV_XD_cor	13:55:45	13:59:13	3.5	3D_T1_KM_mDIXON_sag_CS7 35P m
2018	7	Brain	nvc_base	17	20.4	37.4	16.4		21	3.4	10.7	31.1	CoilSurveyScan	12:37:27	12:37:35	0.1	SenseRefScan	12:37:38	12:37:49	0.2	SmartBrain	12:37:52	12:38:27	0.6	DWI_tra 3mm	12:38:47	12:41:19	2.5	FLAIR_3D_sag_CS7.8	12:41:22	12:45:00	3.6	T1_3D_TFE_nativ	12:45:03	12:48:55	3.9	T2_MV_XD_tra	12:48:57	12:51:35	2.6	SWIp CS 6.0 40P m	12:51:36	12:54:26	2.8
2018	15	Brain	nvc_base	25.3	12.4	37.7	23.2	2	14.4	7.5	12	44.8	CoilSurveyScan	17:24:38	17:24:46	0.1	SenseRefScan	17:24:50	17:25:00	0.2	SmartBrain	17:25:03	17:25:38	0.6	DWI_tra 3mm	17:26:04	17:28:37	2.5	FLAIR_3D_sag_CS7.8	17:28:39	17:32:18	3.6	SWIp CS 6.0 40P m	17:32:20	17:35:09	2.8	T1_FFE_tra	17:35:27	17:38:40	3.2	T2_MV_XD_tra	17:39:30	17:42:09	2.6	3D_T1_KM_BrainVIEW_BB_MSDE CS4.5 30P m	17:42:21	17:46:06	3.8	3D_T1_KM_mDIXON_sag_CS7 35P m
2018	9	Brain	nvc_base	29.3	8.6	37.8	25.7	3.6	12.1	10.1	8.3	47.7	CoilSurveyScan	15:41:27	15:41:35	0.1	SenseRefScan	15:41:38	15:41:48	0.2	SmartBrain	15:41:51	15:42:26	0.6	DWI_tra 3mm	15:43:21	15:45:53	2.5	FLAIR_3D_sag_CS7.8	15:46:07	15:49:45	3.6	SWIp CS 6.0 40P m	15:49:48	15:52:37	2.8	TOF_3D_tra CS 3.5 40p s	15:52:58	15:55:25	2.4	T1_FFE_tra	15:55:27	15:58:41	3.2	T2_MV_XD_tra	15:59:51	16:02:29	2.6	3D_T1_KM_BrainVIEW_BB_MSDE CS4.5 30P m
2018	17	Brain	nvc_base	22.6	15.3	37.8	19.5	3.1	18.4	0.3	15.1	37.9	CoilSurveyScan	18:31:54	18:32:02	0.1	SenseRefScan	18:32:05	18:32:16	0.2	SmartBrain	18:32:19	18:32:54	0.6	DWI_tra 3mm	18:33:39	18:36:11	2.5	SWIp CS 6.0 40P m	18:36:13	18:39:04	2.9	T1_FFE_tra	18:39:06	18:42:19	3.2	T2_MV_XD_tra	18:44:25	18:47:03	2.6	FLAIR_KM_3D_sag_CS7.8	18:47:05	18:50:43	3.6	3D_T1_KM_mDIXON_sag_CS7 35P m	18:50:45	18:54:28	3.7
2018	9	Brain	nvc_base	21.4	16.5	37.9	16.4	5	21.5	3.7	11.8	36.9	CoilSurveyScan	15:26:58	15:27:06	0.1	SenseRefScan	15:27:09	15:27:19	0.2	SmartBrain	15:27:22	15:27:57	0.6	DWI_tra 3mm	15:31:59	15:34:31	2.5	FLAIR_3D_sag_CS7.8	15:34:34	15:38:12	3.6	SWIp CS 6.0 40P m	15:38:41	15:41:31	2.8	T1_3D_TFE_nativ	15:41:33	15:45:26	3.9	T2_MV_XD_tra	15:45:44	15:48:22	2.6
2018	10	Brain	nvc_base	28.1	9.9	38	26	2.1	11.9	5.4	9.5	43	CoilSurveyScan	17:17:51	17:17:59	0.1	SenseRefScan	17:18:03	17:18:13	0.2	SmartBrain	17:18:16	17:18:51	0.6	DWI_tra 3mm	17:19:12	17:21:44	2.5	SWIp CS 6.0 40P m	17:21:47	17:24:37	2.8	T1_FFE_tra	17:24:39	17:27:54	3.3	TOF_3D_tra CS 3.5 40p s	17:27:56	17:30:24	2.5	CoilSurveyScan	17:31:30	17:31:34	0.1	SenseRefScan	17:31:39	17:31:48	0.2	T2_MV_XD_tra
2018	6	Brain	sense_breast_7m_aci	28.8	9.2	38	26	2.8	12	1.1	4.1	34	CoilSurveyScan	11:14:25	11:14:32	0.1	SenseRefScan	11:14:35	11:14:46	0.2	SmartBrain	11:14:48	11:15:23	0.6	DWI_tra3mm	11:15:59	11:18:31	2.5	SWIpCS6.040Pm	11:18:33	11:21:24	2.9	T1_FFE_tra	11:22:14	11:25:27	3.2	SmallDWI_Pons_ZOOM_Tra	11:25:29	11:31:50	6.3	T2_MV_XD_tra	11:32:54	11:35:32	2.6	FLAIR_KM_3D_sag_CS7.8	11:35:34	11:39:12	3.6	CoilSurveyScan
2018	4	Brain	sense_breast_7m_aci	26.3	11.9	38.3	19.9	6.5	18.4	1.4	11.3	39	CoilSurveyScan	10:12:13	10:12:21	0.1	SenseRefScan	10:12:24	10:12:34	0.2	SmartBrain	10:12:37	10:13:12	0.6	DWI_tra3mm	10:14:07	10:16:39	2.5	SWIpCS6.040Pm	10:16:41	10:19:32	2.9	T1_FFE_tra	10:19:34	10:22:50	3.3	T2_MV_XD_tra	10:27:47	10:30:25	2.6	FLAIR_KM_3D_sag_CS7.8	10:30:43	10:34:22	3.6	CoilSurveyScan	10:34:22	10:34:26	0.1	SenseRefScan
2018	17	Brain	sense_knee_16_aci	22.5	15.8	38.4	19.8	2.8	18.6	7.1	6.3	35.9	CoilSurveyScan	17:47:32	17:47:40	0.1	SenseRefScan	17:47:44	17:47:54	0.2	SmartBrain	17:47:57	17:48:32	0.6	DWI_tra 3mm	17:49:00	17:51:32	2.5	SWIp CS 6.0 40P m	17:51:34	17:54:25	2.8	T1_FFE_tra	17:54:28	17:57:44	3.3	T2_MV_XD_tra	17:59:23	18:02:01	2.6	FLAIR_KM_3D_sag_CS7.8	18:02:03	18:05:42	3.6	3D_T1_KM_BrainVIEW_BB_MSDE CS4.5 30P m	18:06:09	18:10:05	3.9
2018	11	Brain	sense_shoulder8_dci	34.2	4.5	38.7	31.7	2.5	7	0.3	0.9	35.4	CoilSurveyScan	15:27:50	15:27:57	0.1	SenseRefScan	15:28:02	15:28:12	0.2	SmartBrain	15:28:15	15:28:50	0.6	DWI_tra 3mm	15:29:08	15:31:40	2.5	SWIp CS 6.0 40P m	15:31:42	15:34:33	2.9	T1_FFE_tra	15:34:36	15:37:52	3.3	CoilSurveyScan	15:38:06	15:38:10	0.1	SenseRefScan	15:38:14	15:38:24	0.2	TOF_3D_tra CS 3.5 40p s	15:38:26	15:40:52	2.4	CoilSurveyScan
2018	2	Brain	sense_shoulder8_dci	27.9	11	38.9	23.9	4	15	0.3	1.4	29.6	CoilSurveyScan	08:09:20	08:09:27	0.1	SenseRefScan	08:09:32	08:09:42	0.2	SmartBrain	08:09:45	08:10:20	0.6	DWI_tra 3mm	08:11:27	08:14:00	2.5	FLAIR_3D_sag_CS7.8	08:14:03	08:17:41	3.6	SWIp CS 6.0 40P m	08:17:43	08:20:32	2.8	T1_3D_TFE_nativ	08:20:34	08:21:48	1.2	T1_3D_TFE_nativ	08:22:13	08:26:06	3.9	T2_MV_XD_tra	08:28:15	08:30:53	2.6	SWIp CS 6.0 40P m
2018	9	Brain	anterior	20.6	18.3	38.9	19.6	1	19.3	4.4	2.7	27.7	CoilSurveyScan	14:01:38	14:01:46	0.1	SenseRefScan	14:01:50	14:02:00	0.2	SmartBrain	14:02:03	14:02:39	0.6	DWI_tra 3mm	14:03:17	14:05:49	2.5	FLAIR_3D_sag_CS7.8	14:05:53	14:09:31	3.6	SWIp CS 6.0 40P m	14:09:34	14:12:24	2.8	T1_3D_TFE_nativ	14:12:27	14:16:20	3.9	T2_MV_XD_tra	14:16:22	14:19:00	2.6	mFFE	14:19:03	14:22:14	3.2
2018	14	Brain	nvc_base	31.8	7.2	39	29.5	2.3	9.6	8.8	4	44.6	CoilSurveyScan	17:51:39	17:51:46	0.1	SenseRefScan	17:51:50	17:52:00	0.2	SmartBrain	17:52:03	17:52:39	0.6	DWI_tra 3mm	17:53:11	17:55:43	2.5	T1_3D_TFE_nativ	17:55:46	17:59:39	3.9	SWIp CS 6.0 40P m	18:00:02	18:02:53	2.8	T2_DRIVE_HR_tra CS 1.6 25P s	18:02:54	18:06:59	4.1	3D_DIR_sag CS 3.7 30p	18:07:01	18:12:10	5.2	CoilSurveyScan	18:13:00	18:13:04	0.1	SenseRefScan
2018	10	Brain	posterior	20	19.1	39.1	18.9	1.2	20.3	3.8	7.1	31	CoilSurveyScan	15:03:30	15:03:37	0.1	SenseRefScan	15:03:41	15:03:53	0.2	SmartBrain	15:03:56	15:04:31	0.6	DWI_tra 3mm	15:05:07	15:07:39	2.5	FLAIR_3D_sag_CS7.8	15:07:42	15:11:20	3.6	SWIp CS 6.0 40P m	15:11:22	15:14:12	2.8	TOF_3D_tra CS 3.5 40p s	15:14:15	15:16:41	2.4	T1_3D_TFE_nativ	15:16:59	15:20:52	3.9	T2_MV_XD_tra	15:20:55	15:23:32	2.6
2018	11	Brain	sense_ankle_8_aci	26.9	12.3	39.2	25.1	1.8	14.1	7.3	12.1	46.2	CoilSurveyScan	16:48:41	16:48:48	0.1	SenseRefScan	16:48:52	16:49:03	0.2	SmartBrain	16:49:06	16:49:41	0.6	DWI_tra 3mm	16:50:11	16:52:43	2.5	T1_3D_TFE_nativ	16:52:45	16:56:38	3.9	SWIp CS 6.0 40P m	16:56:41	16:59:30	2.8	3D_DIR_sag CS 3.7 30p	16:59:32	17:04:41	5.1	T2_MV_XD_tra	17:05:41	17:08:19	2.6	FLAIR_KM_3D_sag_CS7.8	17:08:21	17:11:49	3.5	3D_T1_KM_mDIXON_sag_CS7 35P m
2018	6	Brain	nvc_base	30.9	8.4	39.3	28.3	2.5	11	1.2	2.9	35	CoilSurveyScan	10:30:13	10:30:20	0.1	SenseRefScan	10:30:23	10:30:34	0.2	SmartBrain	10:30:37	10:31:12	0.6	DWI_tra3mm	10:31:51	10:34:24	2.5	SWIpCS6.040Pm	10:34:26	10:37:17	2.8	T1_FFE_tra	10:37:19	10:40:32	3.2	CoilSurveyScan	10:41:49	10:44:26	2.6	CoilSurveyScan	10:44:27	10:44:30	0.1	SenseRefScan	10:44:35	10:44:46	0.2	FLAIR_KM_3D_sag_CS7.8
2018	7	Brain	sense_breast_7m_aci	15.2	24.1	39.3	13.4	1.8	25.9	9.5	21.8	46.5	CoilSurveyScan	11:50:58	11:51:06	0.1	SenseRefScan	11:51:08	11:51:19	0.2	SmartBrain	11:51:21	11:51:57	0.6	DWI_tra 3mm	11:52:51	11:55:23	2.5	FLAIR_3D_sag_CS7.8	11:55:25	11:59:04	3.6	Small DWI_Pons_ZOOM_Tra	11:59:49	12:06:11	6.4
2018	18	Brain	nvc_base	39.5		39.5	34.5	5	5	7.4	8.3	55.1	CoilSurveyScan	18:34:48	18:34:56	0.1	SenseRefScan	18:34:58	18:35:08	0.2	SmartBrain	18:35:12	18:35:47	0.6	CoilSurveyScan	18:37:35	18:37:40	0.1	SenseRefScan	18:37:44	18:37:54	0.2	SmartBrain	18:37:56	18:38:29	0.6	T1_TSE_sag	18:39:13	18:43:04	3.8	T2_TSE_sag	18:43:07	18:47:31	4.4	T2_TSE_cor	18:47:34	18:51:44	4.2	T1_TSE_cor
2018	11	Brain	sense_knee_16_aci	25.1	14.3	39.5	22.1	3	17.4	10.5	6.6	42.2	CoilSurveyScan	18:17:02	18:17:10	0.1	SenseRefScan	18:17:15	18:17:25	0.2	SmartBrain	18:17:28	18:18:03	0.6	DWI_tra3mm	18:18:33	18:21:04	2.5	SWIpCS6.040Pm	18:21:07	18:23:58	2.9	CoilSurveyScan	18:24:02	18:24:06	0.1	SenseRefScan	18:24:10	18:24:19	0.2	3D_T1_nativ_BrainVIEW_BB_MSDECS4.530Pm	18:24:23	18:27:56	3.5	T2_MV_XD_tra	18:30:00	18:32:38	2.6	3D_T1_KM_BrainVIEW_BB_MSDECS4.530Pm
2018	6	Brain	anterior	22.8	16.7	39.5	19.6	3.3	20	5.2	9.6	37.6	CoilSurveyScan	12:45:21	12:45:29	0.1	SenseRefScan	12:45:33	12:45:43	0.2	SmartBrain	12:45:46	12:46:21	0.6	DWI_tra3mm	12:47:52	12:50:24	2.5	SWIpCS6.040Pm	12:50:26	12:53:18	2.9	T1_FFE_tra	12:53:20	12:56:34	3.2	T2_MV_XD_tra	12:58:03	13:00:41	2.6	FLAIR_KM_3D_sag_CS7.8	13:00:43	13:04:21	3.6	3D_T1_KM_mDIXON_sag_CS735Pm	13:04:24	13:08:10	3.8
2018	12	Brain	nvc_base	31.2	8.4	39.6	28.4	2.7	11.2	1.4	7.9	40.5	CoilSurveyScan	15:07:08	15:07:16	0.1	SenseRefScan	15:07:20	15:07:32	0.2	SmartBrain	15:07:35	15:08:11	0.6	DWI_tra3mm	15:09:25	15:11:57	2.5	T1_3D_TFE_nativ	15:11:59	15:15:52	3.9	FLAIR_3D_sag_CS7.8	15:15:54	15:19:32	3.6	3D_DIR_sagCS3.730p	15:19:35	15:24:33	5	SWIpCS6.040Pm	15:25:00	15:27:50	2.8	T2W_MV_XD_cor	15:27:52	15:31:20	3.5	T2_MV_XD_tra
2018	2	Brain	anterior	27.3	12.3	39.6	21.3	6	18.3	1.1	8.6	37	CoilSurveyScan	08:32:19	08:32:27	0.1	SenseRefScan	08:32:30	08:32:41	0.2	SmartBrain	08:32:44	08:33:19	0.6	DWI_tra 3mm	08:34:36	08:37:15	2.6	SWIp CS 6.0 40P m	08:37:17	08:40:08	2.8	T1_FFE_tra	08:40:22	08:43:34	3.2	T2_MV_XD_tra	08:47:34	08:47:49	0.2	CoilSurveyScan	08:47:58	08:48:02	0.1	SenseRefScan	08:48:06	08:48:16	0.2	T2_MV_XD_tra
2018	16	Brain	sense_small_extr_8_aci	25.5	14.1	39.6	19.9	5.6	19.7	6.4	13.6	45.5	CoilSurveyScan	18:57:10	18:57:18	0.1	SenseRefScan	18:57:22	18:57:32	0.2	SmartBrain	18:57:35	18:58:10	0.6	DWI_tra 3mm	18:59:13	19:01:46	2.5	FLAIR_3D_sag_CS7.8	19:01:47	19:05:26	3.6	SWIp CS 6.0 40P m	19:05:33	19:08:26	2.9	T1_FFE_tra	19:08:45	19:12:10	3.4	T2_MV_XD_tra	19:16:07	19:18:45	2.6	3D_T1_KM_mDIXON_sag_CS7 35P m	19:18:47	19:22:40	3.9
2018	12	Brain	posterior	29.2	10.5	39.7	23.7	5.6	16.1	0.3	1.8	31.4	CoilSurveyScan	15:42:49	15:42:56	0.1	SenseRefScan	15:43:01	15:43:11	0.2	SmartBrain	15:43:14	15:43:49	0.6	DWI_tra3mm	15:44:16	15:46:49	2.5	SWIpCS6.040Pm	15:46:51	15:49:41	2.8	T1_FFE_tra	15:49:44	15:52:57	3.2	CoilSurveyScan	15:56:58	15:57:02	0.1	SenseRefScan	15:57:05	15:57:15	0.2	T2_MV_XD_tra	15:57:18	15:59:55	2.6	FLAIR_KM_3D_sag_CS7.8
2018	9	Brain	posterior	21.7	18	39.7	19.7	2.1	20	14.9	12.5	49.1	CoilSurveyScan	13:04:47	13:04:54	0.1	SenseRefScan	13:04:58	13:05:09	0.2	SmartBrain	13:05:12	13:05:47	0.6	DWI_tra 3mm	13:06:14	13:08:46	2.5	SWIp CS 6.0 40P m	13:08:49	13:11:40	2.8	T1_FFE_tra	13:11:42	13:14:54	3.2	CoilSurveyScan	13:15:58	13:16:02	0.1	SenseRefScan	13:16:06	13:16:16	0.2	T2_MV_XD_tra	13:16:18	13:18:56	2.6	FLAIR_KM_3D_sag_CS7.8
2018	12	Brain	sense_ankle_8_aci	33.4	6.6	40	29.3	4.1	10.7	0.2	6.2	39.9	CoilSurveyScan	16:21:24	16:21:32	0.1	SenseRefScan	16:21:35	16:21:46	0.2	SmartBrain	16:21:49	16:22:24	0.6	DWI_tra 3mm	16:22:47	16:25:19	2.5	SWIp CS 6.0 40P m	16:25:21	16:28:11	2.8	TOF_3D_tra CS 3.5 40p s	16:28:13	16:30:40	2.4	T1_FFE_tra	16:30:42	16:33:56	3.2	CoilSurveyScan	16:36:11	16:36:15	0.1	SenseRefScan	16:36:19	16:36:29	0.2	T2_MV_XD_tra
2018	9	Brain	anterior	18.4	21.6	40	16.4	2	23.6	2.7	15.2	36.3	CoilSurveyScan	13:37:26	13:37:34	0.1	SenseRefScan	13:37:37	13:37:48	0.2	SmartBrain	13:37:50	13:38:26	0.6	DWI_tra 3mm	13:39:32	13:42:05	2.5	FLAIR_3D_sag_CS7.8	13:42:07	13:45:46	3.6	SWIp CS 6.0 40P m	13:45:48	13:48:37	2.8	T1_3D_TFE_nativ	13:48:40	13:52:33	3.9	T2_MV_XD_tra	13:53:11	13:55:49	2.6
2018	9	Brain	nvc_base	32.5	8	40.5	27.5	5	12.9	4	3.5	40	CoilSurveyScan	13:15:12	13:15:19	0.1	SenseRefScan	13:15:22	13:15:33	0.2	SmartBrain	13:15:36	13:16:11	0.6	DWI_tra 3mm	13:17:26	13:19:58	2.5	SWIp CS 6.0 40P m	13:20:00	13:22:52	2.9	T1_FFE_tra	13:22:54	13:26:10	3.3	CoilSurveyScan	13:26:24	13:26:28	0.1	SenseRefScan	13:26:32	13:26:41	0.2	3D_T1_Nativ_BrainVIEW_BB_MSDE CS4.5 30P m	13:26:44	13:30:39	3.9	CoilSurveyScan
2018	1	Brain	nvc_base	27.2	13.3	40.5	21	6.1	19.4	9	5.5	41.7	CoilSurveyScan	07:37:36	07:38:07	0.5	SenseRefScan	07:38:11	07:38:22	0.2	SmartBrain	07:38:25	07:39:00	0.6	DWI_tra 3mm	07:39:34	07:42:06	2.5	SWIp CS 6.0 40P m	07:42:08	07:45:00	2.9	T1_FFE_tra	07:45:02	07:48:17	3.2	CoilSurveyScan	07:53:06	07:53:10	0.1	SenseRefScan	07:53:14	07:53:24	0.2	T2_MV_XD_tra	07:53:27	07:56:04	2.6	FLAIR_KM_3D_sag_CS7.8
2018	3	Brain	sense_breast_7m_aci	25.9	14.6	40.5	19.8	6.1	20.7	0.5	13.5	39.8	CoilSurveyScan	08:58:40	08:58:48	0.1	SenseRefScan	08:58:52	08:59:02	0.2	SmartBrain	08:59:05	08:59:41	0.6	DWI_tra 3mm	09:00:25	09:02:57	2.5	SWIp CS 6.0 40P m	09:02:59	09:05:50	2.9	T1_FFE_tra	09:05:53	09:09:08	3.3	CoilSurveyScan	09:14:06	09:14:10	0.1	SenseRefScan	09:14:15	09:14:24	0.2	T2_MV_XD_tra	09:14:27	09:17:04	2.6	FLAIR_KM_3D_sag_CS7.8
2018	7	Brain	anterior	32.5	8	40.6	27.3	5.2	13.3	12	3.1	47.5	CoilSurveyScan	13:01:49	13:01:57	0.1	SenseRefScan	13:02:00	13:02:10	0.2	SmartBrain	13:02:13	13:02:49	0.6	DWI_tra 3mm	13:03:44	13:06:16	2.5	T1_3D_TFE_nativ	13:06:19	13:10:12	3.9	3D_DIR_sag CS 3.7 30p	13:10:15	13:15:24	5.1	Small DWI_Pons_ZOOM_Tra	13:18:54	13:24:48	5.9	SWIp CS 6.0 40P m	13:24:50	13:27:40	2.8	T2W_MV_XD_cor	13:27:42	13:31:10	3.5	T2_MV_XD_tra
2018	7	Brain	sense_breast_7m_aci	27.6	13	40.6	24.3	3.2	16.3	6.2	4.1	37.8	CoilSurveyScan	10:55:48	10:55:56	0.1	SenseRefScan	10:56:00	10:56:10	0.2	SmartBrain	10:56:13	10:56:48	0.6	CoilSurveyScan	10:57:42	11:03:24	5.7	CoilSurveyScan	11:03:25	11:03:29	0.1	SenseRefScan	11:03:33	11:03:43	0.2	3D_T1_nativ_mDIXON_sag_CS6m	11:03:45	11:08:04	4.3	T2W_mDixon_MV_XD_tra	11:08:05	11:13:58	5.9	CoilSurveyScan	11:15:51	11:15:56	0.1	SenseRefScan
2018	12	Brain	anterior	27.8	12.9	40.7	25.3	2.5	15.3	2.1	12.7	42.6	CoilSurveyScan	16:32:28	16:32:36	0.1	SenseRefScan	16:32:40	16:32:50	0.2	SmartBrain	16:32:53	16:33:29	0.6	DWI_tra 3mm	16:33:53	16:36:25	2.5	SWIp CS 6.0 40P m	16:36:27	16:39:17	2.8	3D_T1_Nativ_BrainVIEW_BB_MSDE CS4.5 30P m	16:39:55	16:43:51	3.9	CoilSurveyScan	16:44:56	16:45:00	0.1	SenseRefScan	16:45:04	16:45:14	0.2	T2_MV_XD_tra	16:45:16	16:49:10	3.9	FLAIR_KM_3D_sag_CS7.8
2018	11	Brain	nvc_base	13.3	27.5	40.8	10.3	3.1	30.5	0.4	10.6	24.3	CoilSurveyScan	15:45:50	15:45:58	0.1	SenseRefScan	15:46:02	15:46:12	0.2	SmartBrain	15:46:15	15:46:50	0.6	DWI_tra3mm	15:47:32	15:50:05	2.5	T1_3D_TFE_nativ	15:50:07	15:52:50	2.7	CoilSurveyScan	15:54:53	15:54:57	0.1	SenseRefScan	15:55:01	15:55:11	0.2	T1_3D_TFE_nativ	15:55:13	15:59:05	3.9	3D_DIR_sagCS3.730p	15:59:08	15:59:09	0
2018	7	Brain	nvc_base	29.5	11.5	40.9	26.4	3.1	14.5	6.6	11.2	47.2	CoilSurveyScan	11:23:22	11:23:30	0.1	SenseRefScan	11:23:34	11:23:44	0.2	SmartBrain	11:23:47	11:24:22	0.6	DWI_tra 3mm	11:25:01	11:27:33	2.5	FLAIR_3D_sag_CS7.8	11:27:37	11:31:16	3.6	TOF_3D_tra CS 3.5 40p s	11:31:34	11:34:00	2.4	SWIp CS 6.0 40P m	11:34:02	11:36:52	2.8	T2_DRIVE_HR_tra CS 1.6 25P s	11:37:15	11:41:20	4.1	T1_FFE_tra	11:41:23	11:44:38	3.3	T2_MV_XD_tra
2018	7	Brain	nvc_base	23.1	17.9	41	20.8	2.2	20.1	8.8	14.1	45.9	CoilSurveyScan	14:00:38	14:01:12	0.6	SenseRefScan	14:01:16	14:01:26	0.2	SmartBrain	14:01:30	14:02:05	0.6	DWI_tra3mm	14:02:34	14:05:12	2.6	SWIpCS6.040Pm	14:05:14	14:08:14	3	T1_FFE_tra	14:08:17	14:11:47	3.5	CoilSurveyScan	14:13:11	14:13:15	0.1	SenseRefScan	14:13:19	14:13:28	0.2	T2_MV_XD_tra	14:13:31	14:16:08	2.6	FLAIR_KM_3D_sag_CS7.8
2018	9	Brain	anterior	27.6	13.6	41.1	23	4.6	18.1	0.5	8.1	36.2	CoilSurveyScan	16:36:45	16:36:53	0.1	SenseRefScan	16:36:57	16:37:07	0.2	SmartBrain	16:37:10	16:37:45	0.6	DWI_tra 3mm	16:38:10	16:40:42	2.5	SWIp CS 6.0 40P m	16:40:44	16:43:34	2.8	T1_FFE_tra	16:43:36	16:46:51	3.2	T1_FFE_tra	16:47:32	16:50:46	3.2	CoilSurveyScan	16:53:48	16:53:53	0.1	SenseRefScan	16:53:56	16:54:06	0.2	T2_MV_XD_tra
2018	1	Brain	posterior	24.9	16.4	41.3	19.9	4.9	21.4	15.9	15.9	56.6	CoilSurveyScan	07:47:31	07:48:02	0.5	SenseRefScan	07:48:05	07:48:16	0.2	SmartBrain	07:48:19	07:48:54	0.6	DWI_tra 3mm	07:49:20	07:51:52	2.5	SWIp CS 6.0 40P m	07:51:54	07:54:44	2.8	T1_FFE_tra	07:54:47	07:58:01	3.2	T2_MV_XD_tra	08:01:58	08:04:37	2.6	FLAIR_KM_3D_sag_CS7.8	08:04:39	08:08:17	3.6	3D_T1_KM_BrainVIEW_BB_MSDE CS4.5 30P m	08:08:38	08:12:23	3.8
2018	14	Brain	anterior	28.3	13.2	41.5	24.4	3.9	17.1	7.4	8.8	44.4	CoilSurveyScan	17:20:42	17:20:50	0.1	SenseRefScan	17:20:54	17:21:04	0.2	SmartBrain	17:21:07	17:21:43	0.6	DWI_tra 3mm	17:22:18	17:24:50	2.5	SWIp CS 6.0 40P m	17:25:08	17:27:58	2.8	T1_FFE_tra	17:28:01	17:31:14	3.2	TOF_3D_tra CS 3.5 40p s	17:31:16	17:33:44	2.5	TOF_3D_tra CS 3.5 40p s	17:35:38	17:38:04	2.4	T2_MV_XD_tra	17:38:55	17:41:33	2.6	FLAIR_KM_3D_sag_CS7.8
2018	8	Brain	nvc_base	23.4	18.4	41.8	20.4	3	21.4	22.4	13.4	59.2	CoilSurveyScan	13:24:22	13:24:29	0.1	SenseRefScan	13:24:33	13:24:43	0.2	SmartBrain	13:24:46	13:25:21	0.6	DWI_tra3mm	13:26:20	13:29:05	2.8	SWIpCS6.040Pm	13:29:07	13:32:06	3	T1_FFE_tra	13:32:09	13:35:51	3.7	T2_MV_XD_tra	13:37:36	13:40:14	2.6	FLAIR_KM_3D_sag_CS7.8	13:40:16	13:43:54	3.6	3D_T1_KM_mDIXON_sag_CS735Pm	13:43:57	13:47:44	3.8
2018	4	Brain	anterior	27.6	14.4	42	23.4	4.2	18.6	6.5	14.2	48.3	CoilSurveyScan	10:00:16	10:00:24	0.1	SenseRefScan	10:00:28	10:00:38	0.2	SmartBrain	10:00:41	10:01:17	0.6	DWI_tra3mm	10:02:05	10:04:37	2.5	SWIpCS6.040Pm	10:04:39	10:07:30	2.9	T1_FFE_tra	10:07:33	10:10:51	3.3	T2_MV_XD_tra	10:13:51	10:16:29	2.6	FLAIR_KM_3D_sag_CS7.8	10:16:32	10:20:10	3.6	3D_T1_KM_BrainVIEW_BB_MSDECS4.530Pm	10:20:15	10:24:00	3.7	3D_T1_KM_mDIXON_sag_CS735Pm
2018	11	Brain	anterior	35.6	6.6	42.1	30.9	4.7	11.2	0.9	5.1	41.5	CoilSurveyScan	14:25:02	14:25:10	0.1	SenseRefScan	14:25:13	14:25:23	0.2	SmartBrain	14:25:27	14:26:02	0.6	DWI_tra3mm	14:26:59	14:29:32	2.5	FLAIR_3D_sag_CS7.8	14:29:34	14:33:12	3.6	SWIpCS6.040Pm	14:33:14	14:36:04	2.8	T1_3D_TFE_nativ	14:36:06	14:39:58	3.9	T2_MV_XD_tra	14:40:16	14:42:55	2.6	T2_MV_sag3mm	14:42:57	14:46:27	3.5	T2W_MV_XD_cor
2018	8	Brain	anterior	34.8	7.4	42.1	30.2	4.6	11.9	13.4	5.9	54.1	CoilSurveyScan	13:37:15	13:37:22	0.1	SenseRefScan	13:37:26	13:37:37	0.2	SmartBrain	13:37:39	13:38:14	0.6	CoilSurveyScan	13:39:14	13:39:19	0.1	SenseRefScan	13:39:23	13:39:33	0.2	DWIBS_b_0_800	13:39:36	13:45:20	5.7	3D_T1_nativ_mDIXON_sag_CS6 m	13:45:41	13:50:09	4.5	SenseRefScan	13:50:12	13:50:24	0.2	T2W_mDixon_MV_XD_tra	13:50:29	13:55:48	5.3	T2W_mDixon_MV_XD_cor
2018	11	Brain	anterior	28.5	13.6	42.1	22.4	6.1	19.7	0.8	11.9	41.2	CoilSurveyScan	14:53:36	14:53:44	0.1	SenseRefScan	14:53:47	14:53:57	0.2	SmartBrain	14:54:00	14:54:36	0.6	DWI_tra 3mm	14:55:23	14:57:56	2.5	SWIp CS 6.0 40P m	14:57:58	15:00:49	2.9	T1_FFE_tra	15:00:52	15:04:07	3.2	CoilSurveyScan	15:04:10	15:04:14	0.1	SenseRefScan	15:04:18	15:04:20	0	SenseRefScan	15:05:04	15:05:15	0.2	TOF_3D_tra CS 3.5 40p s
2018	7	Brain	anterior	20	22	42.1	17	3	25	4.6	18.5	43.1	CoilSurveyScan	12:43:40	12:43:48	0.1	SenseRefScan	12:43:52	12:44:03	0.2	SmartBrain	12:44:06	12:44:41	0.6	DWI_tra 3mm	12:45:06	12:47:38	2.5	FLAIR_3D_sag_CS7.8	12:47:41	12:48:01	0.3	CoilSurveyScan	12:49:39	12:49:43	0.1	SenseRefScan	12:49:47	12:49:56	0.2	FLAIR_3D_sag_CS7.8	12:49:59	12:53:26	3.5	CoilSurveyScan	12:53:46	12:53:50	0.1	SenseRefScan
2018	15	Brain	sense_ankle_8_aci	34	8.3	42.3	26.8	7.2	15.5	0.3	6.9	41.2	CoilSurveyScan	18:33:56	18:34:04	0.1	SenseRefScan	18:34:08	18:34:18	0.2	SmartBrain	18:34:21	18:34:57	0.6	DWI_tra 3mm	18:36:14	18:39:09	2.9	SWIp CS 6.0 40P m	18:39:11	18:41:13	2	SWIp CS 6.0 40P m	18:41:56	18:45:05	3.1	T1_FFE_tra	18:47:13	18:50:54	3.7	CoilSurveyScan	18:53:31	18:53:36	0.1	SenseRefScan	18:53:39	18:53:49	0.2	T2_MV_XD_tra
2018	17	Brain	nvc_base	28.3	14.1	42.4	26	2.3	16.4	10.3	13.9	52.4	CoilSurveyScan	18:11:53	18:12:01	0.1	SenseRefScan	18:12:04	18:12:15	0.2	SmartBrain	18:12:17	18:12:53	0.6	DWI_tra 3mm	18:13:15	18:15:47	2.5	SWIp CS 6.0 40P m	18:15:49	18:18:41	2.9	TOF_3D_tra CS 3.5 40p s	18:19:10	18:21:37	2.5	T1_FFE_tra	18:21:39	18:24:55	3.3	CoilSurveyScan	18:25:48	18:25:52	0.1	SenseRefScan	18:25:56	18:26:06	0.2	T2_MV_XD_tra
2018	11	Brain	sense_knee_16_aci	42.5		42.5	38.7	3.8	3.8	16.3	5.7	64.5	CoilSurveyScan	19:04:30	19:04:38	0.1	SenseRefScan	19:04:41	19:04:51	0.2	SmartBrain	19:04:54	19:05:30	0.6	DWI_tra 3mm	19:05:50	19:08:22	2.5	TOF_3D_tra CS 3.5 40p s	19:08:24	19:10:51	2.5	SWIp CS 6.0 40P m	19:10:54	19:13:44	2.8	T1_FFE_tra	19:13:47	19:17:01	3.2	T2_MV_XD_tra	19:17:04	19:19:41	2.6	CoilSurveyScan	19:20:07	19:20:12	0.1	SenseRefScan
2018	6	Brain	anterior	21.9	20.8	42.7	19.9	2	22.8	8.9	5.2	36	CoilSurveyScan	11:54:48	11:54:55	0.1	SenseRefScan	11:54:58	11:55:08	0.2	SmartBrain	11:55:11	11:55:46	0.6	DWI_tra 3mm	11:56:29	11:59:01	2.5	CoilSurveyScan	11:59:20	11:59:24	0.1	SenseRefScan	11:59:27	11:59:37	0.2	FLAIR_3D_sag_CS7.8	11:59:40	12:03:18	3.6	SWIp CS 6.0 40P m	12:03:20	12:06:10	2.8	CoilSurveyScan	12:06:29	12:06:33	0.1	SenseRefScan
2018	9	Brain	posterior	24.6	18.3	42.9	22.7	1.9	20.2	11.4	9.3	45.3	CoilSurveyScan	17:09:26	17:09:34	0.1	SenseRefScan	17:09:37	17:09:48	0.2	SmartBrain	17:09:50	17:10:26	0.6	DWI_tra3mm	17:11:03	17:13:35	2.5	SWIpCS6.040Pm	17:13:37	17:16:27	2.8	T1_FFE_tra	17:16:29	17:19:43	3.2	T2_MV_XD_tra	17:20:39	17:23:17	2.6	FLAIR_KM_3D_sag_CS7.8	17:23:20	17:26:58	3.6	3D_T1_KM_BrainVIEW_BB_MSDECS4.530Pm	17:27:03	17:30:48	3.7	3D_T1_KM_mDIXON_sag_CS735Pm
2018	2	Brain	posterior	19.2	23.7	42.9	17.5	1.7	25.4	4.8	9	33	CoilSurveyScan	17:50:54	17:51:29	0.6	SenseRefScan	17:51:32	17:51:43	0.2	SmartBrain	17:51:45	17:52:21	0.6	CoilSurveyScan	17:53:09	17:55:41	2.5	CoilSurveyScan	17:55:42	17:55:46	0.1	SenseRefScan	17:55:50	17:56:00	0.2	FLAIR_3D_sag_CS7.8	17:56:02	17:59:40	3.6	CoilSurveyScan	18:00:01	18:00:05	0.1	SenseRefScan	18:00:09	18:00:19	0.2	SWIp CS 6.0 40P m
2018	10	Brain	sense_wrist_8_aci	32.6	10.4	43	26.3	6.3	16.7	5.8	3.3	41.7	CoilSurveyScan	14:49:10	14:49:17	0.1	SenseRefScan	14:49:21	14:49:31	0.2	SmartBrain	14:49:34	14:50:10	0.6	DWI_tra 3mm	14:50:28	14:53:00	2.5	SWIp CS 6.0 40P m	14:53:02	14:55:53	2.8	T1_FFE_tra	14:55:56	14:59:12	3.3	TOF_3D_tra CS 3.5 40p s	14:59:15	15:01:43	2.5	T2_DRIVE_HR_tra CS 1.6 25P s	15:04:35	15:08:35	4	T2_MV_XD_tra	15:11:16	15:13:54	2.6	CoilSurveyScan
2018	10	Brain	anterior	31.1	12.1	43.2	26.5	4.6	16.7	0.4	11.7	43.2	CoilSurveyScan	15:02:38	15:02:46	0.1	SenseRefScan	15:02:50	15:03:00	0.2	SmartBrain	15:03:03	15:03:38	0.6	DWI_tra3mm	15:04:50	15:07:22	2.5	SWIpCS6.040Pm	15:07:23	15:10:14	2.9	T1_FFE_tra	15:10:17	15:13:30	3.2	T1_FFE_tra	15:13:59	15:17:13	3.2	T2_MV_XD_tra	15:18:19	15:20:57	2.6	FLAIR_KM_3D_sag_CS7.8	15:21:30	15:25:09	3.6	3D_T1_KM_mDIXON_sag_CS735Pm
2018	9	Brain	anterior	29.7	13.5	43.2	26.1	3.6	17	1.9	13	44.6	CoilSurveyScan	14:41:21	14:41:28	0.1	SenseRefScan	14:41:33	14:41:43	0.2	SmartBrain	14:41:46	14:42:21	0.6	DWI_tra 3mm	14:42:50	14:45:22	2.5	FLAIR_3D_sag_CS7.8	14:45:23	14:49:02	3.6	SWIp CS 6.0 40P m	14:49:04	14:51:53	2.8	T1_FFE_tra	14:51:57	14:52:37	0.7	T1_FFE_tra	14:53:55	14:57:10	3.3	TOF_3D_tra CS 3.5 40p s	14:57:13	14:59:40	2.5	CoilSurveyScan
2018	15	Brain	sense_knee_16_aci	43.3		43.3	34.9	8.3	8.3	0.5	13.1	56.8	CoilSurveyScan	18:44:24	18:44:31	0.1	SenseRefScan	18:44:34	18:44:44	0.2	SmartBrain	18:44:47	18:45:22	0.6	T1_TSE_sag	18:48:31	18:52:22	3.8	T2_TSE_sag	18:52:25	18:56:49	4.4	T2_TSE_cor	18:56:52	19:01:17	4.4	T1_TSE_cor	19:01:21	19:05:22	4	CoilSurveyScan	19:05:53	19:05:57	0.1	SenseRefScan	19:06:00	19:06:10	0.2	T1W_TSE_Dyn
2018	17	Brain	nvc_base	18	25.5	43.5	16.9	1.1	26.6	0.3	21.3	39.6	CoilSurveyScan	17:09:40	17:09:47	0.1	SenseRefScan	17:09:51	17:10:02	0.2	SmartBrain	17:10:05	17:10:40	0.6	DWI_tra3mm	17:11:10	17:13:43	2.5	CoilSurveyScan	17:13:51	17:13:55	0.1	SenseRefScan	17:13:59	17:14:09	0.2	FLAIR_3D_sag_CS7.8	17:14:12	17:17:52	3.7	SWIpCS6.040Pm	17:17:54	17:20:46	2.9	T1_3D_TFE_nativ	17:20:56	17:24:49	3.9	T2_MV_XD_tra
2018	2	Brain	sense_breast_7m_aci	34.2	9.4	43.6	27.4	6.8	16.3	3.2	6.6	44	CoilSurveyScan	08:21:08	08:21:15	0.1	SenseRefScan	08:21:19	08:21:29	0.2	SmartBrain	08:21:32	08:22:07	0.6	DWI_tra3mm	08:22:53	08:25:24	2.5	SWIpCS6.040Pm	08:25:27	08:28:17	2.8	T1_FFE_tra	08:28:20	08:31:32	3.2	T2_MV_XD_tra	08:33:22	08:36:00	2.6	FLAIR_KM_3D_sag_CS7.8	08:36:02	08:39:40	3.6	3D_T1_KM_mDIXON_sag_CS735Pm	08:39:42	08:43:25	3.7	CoilSurveyScan
2018	4	Brain	anterior	35	8.6	43.7	27.9	7.1	15.8	9.4	3.7	48.1	CoilSurveyScan	08:56:31	08:56:39	0.1	SenseRefScan	08:56:43	08:56:53	0.2	SmartBrain	08:56:57	08:57:32	0.6	DWI_tra3mm	08:58:44	09:01:16	2.5	SWIpCS6.040Pm	09:01:18	09:04:08	2.8	T1_FFE_tra	09:04:26	09:07:38	3.2	T2_HR_mDIXON_TSE_cor	09:07:41	09:12:45	5.1	T2_MV_XD_tra	09:16:19	09:18:57	2.6	FLAIR_KM_3D_sag_CS7.8	09:18:59	09:22:37	3.6	3D_T1_KM_mDIXON_sag_CS735Pm
2018	7	Brain	nvc_base	31.7	12.1	43.8	28	3.7	15.8	0.4	11.3	43.3	CoilSurveyScan	11:44:33	11:44:41	0.1	SenseRefScan	11:44:44	11:44:55	0.2	SmartBrain	11:44:58	11:45:33	0.6	DWI_tra 3mm	11:46:03	11:48:35	2.5	SWIp CS 6.0 40P m	11:48:37	11:51:27	2.8	T1_FFE_tra	11:51:30	11:54:46	3.3	T2_DRIVE_HR_tra CS 1.6 25P s	11:55:07	11:59:12	4.1	T2_DRIVE_HR_tra CS 1.6 25P s	12:00:27	12:04:29	4	T2_MV_XD_tra	12:05:47	12:08:25	2.6	CoilSurveyScan
2018	6	Brain	sense_breast_7m_aci	35	9.9	44.9	31.8	3.2	13.1	7.6	6.9	49.5	CoilSurveyScan	12:38:50	12:39:03	0.2	SenseRefScan	12:39:06	12:39:16	0.2	SmartBrain	12:39:19	12:39:54	0.6	DWI_tra 3mm	12:41:01	12:43:33	2.5	SWIp CS 6.0 40P m	12:43:35	12:46:26	2.8	T2_MV_XD_tra	12:46:29	12:49:06	2.6	Small DWI_Pons_ZOOM_Tra	12:49:08	12:55:29	6.3	CoilSurveyScan	12:55:29	12:55:33	0.1	SenseRefScan	12:55:38	12:55:48	0.2	T2_DRIVE_HR_tra CS 1.6 25P s
2018	8	Brain	nvc_base	27.9	17.1	44.9	23.7	4.2	21.3	2.2	13	43.1	CoilSurveyScan	12:30:16	12:30:23	0.1	SenseRefScan	12:30:26	12:30:36	0.2	SmartBrain	12:30:39	12:31:15	0.6	DWI_tra 3mm	12:32:26	12:34:58	2.5	SWIp CS 6.0 40P m	12:35:01	12:37:52	2.9	T1_FFE_tra	12:37:55	12:41:12	3.3	CoilSurveyScan	12:43:45	12:43:49	0.1	SenseRefScan	12:43:52	12:44:02	0.2	T2_MV_XD_tra	12:44:04	12:46:42	2.6	FLAIR_KM_3D_sag_CS7.8
2018	14	Brain	posterior	23.4	21.4	44.9	19.5	3.9	25.4	0.8	13.9	38.1	CoilSurveyScan	16:39:46	16:39:54	0.1	SenseRefScan	16:39:58	16:40:08	0.2	SmartBrain	16:40:11	16:40:46	0.6	DWI_tra 3mm	16:41:21	16:43:59	2.6	FLAIR_3D_sag_CS7.8	16:44:03	16:47:41	3.6	SWIp CS 6.0 40P m	16:47:44	16:50:34	2.8	T1_FFE_tra	16:50:36	16:53:48	3.2	T2_MV_XD_tra	16:56:50	16:59:28	2.6	3D_T1_KM_mDIXON_sag_CS7 35P m	16:59:30	17:03:11	3.7
2018	16	Brain	sense_breast_7m_aci	45.2		45.2	38.8	6.4	6.4	0.3	20.1	65.6	CoilSurveyScan	18:14:16	18:14:24	0.1	SenseRefScan	18:14:27	18:14:37	0.2	SmartBrain	18:14:40	18:15:16	0.6	T1_TSE_sag	18:16:51	18:20:41	3.8	T2_TSE_sag	18:20:44	18:25:08	4.4	T2_TSE_cor	18:25:26	18:29:37	4.2	T1_TSE_cor	18:29:40	18:29:44	0.1	CoilSurveyScan	18:29:49	18:29:53	0.1	SenseRefScan	18:29:56	18:30:06	0.2	T1_TSE_cor
2018	3	Brain	posterior	36.5	8.8	45.3	33.7	2.8	11.6	8.4	1.3	46.2	CoilSurveyScan	09:04:14	09:04:22	0.1	SenseRefScan	09:04:26	09:04:36	0.2	SmartBrain	09:04:39	09:05:15	0.6	T1_TSE_sag	09:06:13	09:10:04	3.8	T2_TSE_sag	09:10:07	09:10:32	0.4	T2_TSE_sag	09:10:44	09:15:05	4.3	T2_TSE_cor	09:15:08	09:19:18	4.2	T1_TSE_cor	09:19:21	09:23:23	4	T1W_TSE_Dyn	09:24:02	09:28:33	4.5	T1_KM_TSE_cor
2018	3	Brain	nvc_base	40.3	5.1	45.5	35.9	4.4	9.6	5.3	4.8	50.4	CoilSurveyScan	10:15:40	10:15:48	0.1	SenseRefScan	10:15:52	10:16:03	0.2	SmartBrain	10:16:05	10:16:41	0.6	CoilSurveyScan	10:18:50	10:18:55	0.1	SenseRefScan	10:18:58	10:19:08	0.2	DWIBS_b_0_800	10:19:11	10:24:55	5.7	3D_T1_nativ_mDIXON_sag_CS6m	10:25:33	10:30:00	4.5	T2W_mDixon_MV_XD_tra	10:30:03	10:36:13	6.2	SenseRefScan	10:36:16	10:36:28	0.2	STIR_MV_XD_cor
2018	15	Brain	sense_breast_7m_aci	17.5	27.9	45.5	16.4	1.1	29	6.7	24.2	48.4	CoilSurveyScan	18:44:36	18:44:44	0.1	SenseRefScan	18:44:47	18:44:58	0.2	SmartBrain	18:45:01	18:45:36	0.6	DWI_tra 3mm	18:46:04	18:48:36	2.5	FLAIR_3D_sag_CS7.8	18:48:38	18:52:17	3.6	SWIp CS 6.0 40P m	18:52:19	18:55:09	2.8	T1_3D_TFE_nativ	18:55:33	18:59:27	3.9	T2_MV_XD_tra	18:59:30	19:02:08	2.6
2018	14	Brain	nvc_base	17.9	27.6	45.5	16.4	1.5	29.1	4.7	24.6	47.2	CoilSurveyScan	17:09:54	17:10:02	0.1	SenseRefScan	17:10:05	17:10:15	0.2	SmartBrain	17:10:18	17:10:53	0.6	DWI_tra 3mm	17:11:32	17:14:04	2.5	FLAIR_3D_sag_CS7.8	17:14:25	17:18:04	3.6	SWIp CS 6.0 40P m	17:18:06	17:20:56	2.8	T1_3D_TFE_nativ	17:20:57	17:24:50	3.9	T2_MV_XD_tra	17:25:07	17:27:45	2.6
2018	8	Brain	nvc_base	30	15.7	45.6	19.9	10.1	25.8	0.6	12	42.5	CoilSurveyScan	14:41:19	14:41:27	0.1	SenseRefScan	14:41:31	14:41:41	0.2	SmartBrain	14:41:44	14:42:19	0.6	DWI_tra 3mm	14:45:23	14:47:55	2.5	SWIp CS 6.0 40P m	14:47:57	14:50:48	2.8	T1_FFE_tra	14:50:50	14:54:04	3.2	CoilSurveyScan	15:00:33	15:00:38	0.1	CoilSurveyScan	15:00:42	15:00:44	0	CoilSurveyScan	15:00:51	15:00:55	0.1	SenseRefScan
2018	6	Brain	sense_breast_7m_aci	17.7	28.5	46.2	16.6	1.1	29.5	6.8	28	52.5	CoilSurveyScan	11:52:24	11:52:31	0.1	SenseRefScan	11:52:34	11:52:44	0.2	SmartBrain	11:52:48	11:53:23	0.6	DWI_tra3mm	11:53:52	11:56:24	2.5	CoilSurveyScan	11:56:24	11:56:28	0.1	SenseRefScan	11:56:32	11:56:42	0.2	FLAIR_3D_sag_CS7.8	11:56:44	12:00:22	3.6	T1_3D_TFE_nativ	12:00:25	12:04:17	3.9	SWIpCS6.040Pm	12:04:35	12:07:25	2.8	T2_MV_XD_tra
2018	3	Brain	sense_knee_16_aci	22.3	24.1	46.4	20.5	1.8	25.9	0.7	14.1	37	CoilSurveyScan	08:36:57	08:37:04	0.1	SenseRefScan	08:37:08	08:37:18	0.2	SmartBrain	08:37:21	08:37:57	0.6	DWI_tra 3mm	08:38:58	08:41:30	2.5	FLAIR_3D_sag_CS7.8	08:41:32	08:45:10	3.6	SWIp CS 6.0 40P m	08:45:12	08:48:02	2.8	T1_3D_TFE_nativ	08:48:04	08:51:57	3.9	T2_MV_XD_tra	08:52:21	08:55:11	2.8	T1_3D_TFE_nativ	08:55:18	08:59:12	3.9
2018	3	Brain	nvc_base	34.6	12.1	46.7	32.5	2.1	14.2	0.6	10	45.3	CoilSurveyScan	08:51:53	08:52:00	0.1	SenseRefScan	08:52:04	08:52:15	0.2	SmartBrain	08:52:18	08:52:53	0.6	DWI_tra 3mm	08:53:27	08:55:59	2.5	T1_FFE_tra	08:56:02	08:59:22	3.3	SWIp CS 6.0 40P m	08:59:25	09:02:15	2.8	T2_DRIVE_HR_tra CS 1.6 25P s	09:02:17	09:06:21	4.1	T2_MV_XD_tra	09:07:21	09:09:59	2.6	FLAIR_KM_3D_sag_CS7.8	09:10:01	09:13:39	3.6	3D_T1_KM_BrainVIEW_BB_MSDE CS4.5 30P m
2018	7	Brain	posterior	27.5	19.2	46.7	24.9	2.6	21.8	0.5	9.6	37.6	CoilSurveyScan	13:36:45	13:36:58	0.2	SenseRefScan	13:37:02	13:37:12	0.2	SmartBrain	13:37:15	13:37:50	0.6	DWI_tra 3mm	13:38:16	13:40:49	2.5	SWIp CS 6.0 40P m	13:40:51	13:43:42	2.9	3D_DIR_sag CS 3.7 30p	13:43:45	13:48:54	5.1	T1_FFE_tra	13:48:57	13:52:12	3.3	CoilSurveyScan	13:53:55	13:53:59	0.1	SenseRefScan	13:54:03	13:54:12	0.2	T2_MV_XD_tra
2018	7	Brain	sense_shoulder8_dci	23.7	23.1	46.8	19.8	3.9	27	0.2	14.8	38.6	CoilSurveyScan	12:04:51	12:04:58	0.1	SenseRefScan	12:05:01	12:05:11	0.2	SmartBrain	12:05:14	12:05:49	0.6	DWI_tra 3mm	12:06:07	12:08:39	2.5	SWIp CS 6.0 40P m	12:08:42	12:11:33	2.9	T1_FFE_tra	12:11:35	12:14:51	3.3	CoilSurveyScan	12:18:05	12:18:09	0.1	SenseRefScan	12:18:12	12:18:22	0.2	T2_MV_XD_tra	12:18:25	12:21:02	2.6	FLAIR_KM_3D_sag_CS7.8
2018	5	Brain	nvc_base	17.6	29.4	46.9	16.4	1.2	30.5	7.9	7.8	33.3	CoilSurveyScan	10:25:59	10:26:07	0.1	SenseRefScan	10:26:10	10:26:21	0.2	SmartBrain	10:26:24	10:26:59	0.6	DWI_tra 3mm	10:27:31	10:30:03	2.5	FLAIR_3D_sag_CS7.8	10:30:17	10:33:55	3.6	SWIp CS 6.0 40P m	10:33:58	10:36:48	2.8	T1_3D_TFE_nativ	10:36:50	10:40:43	3.9	T2_MV_XD_tra	10:40:57	10:43:35	2.6
2018	11	Brain	anterior	38	9.6	47.6	34	4	13.6	6.4	2.5	46.9	CoilSurveyScan	13:29:41	13:29:48	0.1	SenseRefScan	13:29:52	13:30:03	0.2	SmartBrain	13:30:05	13:30:41	0.6	DWI_tra3mm	13:30:59	13:33:31	2.5	SWIpCS6.040Pm	13:33:33	13:36:24	2.9	TOF_3D_traCS3.540ps	13:36:27	13:38:53	2.4	T2_MV_XD_tra	13:38:56	13:41:34	2.6	CoilSurveyScan	13:41:48	13:41:53	0.1	SenseRefScan	13:41:57	13:42:09	0.2	SURVEY
2018	7	Brain	anterior	17.4	30.3	47.6	16.4	1	31.2	6.8	13.8	37.9	CoilSurveyScan	12:05:58	12:06:06	0.1	SenseRefScan	12:06:09	12:06:20	0.2	SmartBrain	12:06:23	12:06:58	0.6	DWI_tra3mm	12:07:30	12:10:02	2.5	FLAIR_3D_sag_CS7.8	12:10:04	12:13:42	3.6	SWIpCS6.040Pm	12:13:44	12:16:34	2.8	T1_3D_TFE_nativ	12:16:47	12:20:40	3.9	T2_MV_XD_tra	12:20:42	12:23:19	2.6
2018	4	Brain	sense_breast_7m_aci	21	26.9	47.9	19.7	1.3	28.2	8.7	3.4	33.1	CoilSurveyScan	10:08:26	10:08:34	0.1	SenseRefScan	10:08:38	10:08:48	0.2	SmartBrain	10:08:51	10:09:26	0.6	CoilSurveyScan	10:09:51	10:12:24	2.5	CoilSurveyScan	10:12:24	10:12:28	0.1	SenseRefScan	10:12:32	10:12:42	0.2	FLAIR_3D_sag_CS7.8	10:12:44	10:16:22	3.6	SWIp CS 6.0 40P m	10:16:40	10:19:30	2.8	CoilSurveyScan	10:19:31	10:19:34	0.1	SenseRefScan
2018	11	Brain	nvc_base	37.7	10.4	48.1	33.7	4	14.4	0.3	10.1	48.1	CoilSurveyScan	17:55:49	17:55:57	0.1	SenseRefScan	17:56:00	17:56:11	0.2	SmartBrain	17:56:14	17:56:49	0.6	DWI_tra 3mm	17:57:14	17:59:47	2.5	TOF_3D_tra CS 3.5 40p s	17:59:55	18:02:22	2.4	SWIp CS 6.0 40P m	18:02:23	18:05:13	2.8	T1_FFE_tra	18:05:16	18:08:29	3.2	T2_MV_XD_tra	18:08:32	18:11:09	2.6	CoilSurveyScan	18:11:28	18:11:32	0.1	SenseRefScan
2018	11	Brain	anterior	38.4	9.7	48.1	32.7	5.7	15.4	4.7	9.3	52.3	CoilSurveyScan	16:14:20	16:14:27	0.1	SenseRefScan	16:14:30	16:14:41	0.2	SmartBrain	16:14:43	16:15:19	0.6	DWI_tra3mm	16:16:37	16:19:09	2.5	FLAIR_3D_sag_CS7.8	16:19:21	16:23:00	3.6	SWIpCS6.040Pm	16:23:03	16:25:52	2.8	T1_3D_TFE_nativ	16:26:04	16:29:57	3.9	T2_MV_XD_tra	16:30:00	16:32:37	2.6	CoilSurveyScan	16:33:38	16:33:42	0.1	SenseRefScan
2018	1	Brain	nvc_base	41.8	6.4	48.2	35.3	6.5	12.9	8.8	5.8	56.4	CoilSurveyScan	07:56:22	07:56:55	0.5	SenseRefScan	07:57:01	07:57:11	0.2	SmartBrain	07:57:14	07:57:50	0.6	DWIBS_b_0_800	07:59:24	08:05:07	5.7	3D_T1_nativ_mDIXON_sag_CS6 m	08:05:14	08:09:32	4.3	T2W_mDixon_MV_XD_tra	08:09:46	08:15:05	5.3	T2W_mDixon_MV_XD_cor	08:15:07	08:20:54	5.8	T2W_mDixon_MV_XD_cor	08:21:43	08:27:17	5.6	CoilSurveyScan	08:27:20	08:27:24	0.1	SenseRefScan
2018	9	Brain	nvc_base	24.4	23.8	48.2	20	4.5	28.3	0.8	3	28.2	CoilSurveyScan	14:17:04	14:17:12	0.1	SenseRefScan	14:17:16	14:17:26	0.2	SmartBrain	14:17:29	14:18:04	0.6	DWI_tra 3mm	14:18:43	14:21:15	2.5	FLAIR_3D_sag_CS7.8	14:21:17	14:24:55	3.6	SWIp CS 6.0 40P m	14:24:57	14:27:47	2.8	CoilSurveyScan	14:29:15	14:29:20	0.1	SenseRefScan	14:29:23	14:29:33	0.2	T1_FFE_tra	14:29:36	14:32:49	3.2	CoilSurveyScan
2018	2	Brain	sense_ankle_8_aci	40.8	7.5	48.3	34.6	6.2	13.7	3.6	6.9	51.3	CoilSurveyScan	08:06:09	08:06:17	0.1	SenseRefScan	08:06:20	08:06:31	0.2	SmartBrain	08:06:33	08:07:09	0.6	DWI_tra3mm	08:08:19	08:10:51	2.5	SWIpCS6.040Pm	08:10:53	08:13:43	2.8	FLAIR_3D_sag_CS7.8	08:13:46	08:15:20	1.6	T1_FFE_tra	08:15:22	08:18:38	3.3	T2_MV_XD_tra	08:19:02	08:21:40	2.6	T2_mDIXON_cor	08:22:58	08:27:43	4.7	T2_DRIVE_HR_traCS1.625Ps
2018	13	Brain	nvc_base	26.6	21.9	48.5	24.2	2.4	24.3	0.4	19.5	46.6	CoilSurveyScan	17:33:34	17:33:41	0.1	SenseRefScan	17:33:45	17:33:55	0.2	SmartBrain	17:33:58	17:34:34	0.6	DWI_tra 3mm	17:35:05	17:37:37	2.5	FLAIR_3D_sag_CS7.8	17:37:40	17:41:18	3.6	SWIp CS 6.0 40P m	17:41:20	17:44:09	2.8	T1_FFE_tra	17:44:12	17:47:24	3.2	T2_DRIVE_HR_tra CS 1.6 25P s	17:48:03	17:52:53	4.8	T2_MV_XD_tra	17:53:48	17:56:26	2.6	3D_T1_KM_mDIXON_sag_CS7 35P m
2018	16	Brain	sense_ankle_8_aci	32.4	16.2	48.6	30.1	2.3	18.4	7.6	5.9	45.9	CoilSurveyScan	17:23:20	17:23:28	0.1	SenseRefScan	17:23:31	17:23:41	0.2	SmartBrain	17:23:44	17:24:20	0.6	DWI_tra 3mm	17:24:44	17:27:16	2.5	SWIp CS 6.0 40P m	17:27:18	17:30:08	2.8	TOF_3D_tra CS 3.5 40p s	17:30:11	17:32:38	2.4	3D_T1_mDIXON_sag_CS7 35P m	17:32:41	17:36:27	3.8	T1_FFE_tra	17:36:45	17:40:01	3.3	T2_DRIVE_HR_tra CS 1.6 25P s	17:40:09	17:44:14	4.1	CoilSurveyScan
2018	5	Brain	posterior	17.7	31.4	49	16.4	1.2	32.6	0.5	13	31.2	CoilSurveyScan	10:24:05	10:24:13	0.1	SenseRefScan	10:24:16	10:24:26	0.2	SmartBrain	10:24:29	10:25:05	0.6	DWI_tra 3mm	10:25:45	10:28:18	2.5	FLAIR_3D_sag_CS7.8	10:28:20	10:31:59	3.6	T1_3D_TFE_nativ	10:32:01	10:35:54	3.9	SWIp CS 6.0 40P m	10:36:14	10:39:04	2.8	T2_MV_XD_tra	10:39:07	10:41:45	2.6
2018	12	Brain	sense_breast_7m_aci	40.2	8.9	49.1	34.8	5.4	14.3	0.3	8.7	49.2	CoilSurveyScan	17:03:19	17:03:26	0.1	SenseRefScan	17:03:30	17:03:41	0.2	SmartBrain	17:03:43	17:04:19	0.6	DWI_tra3mm	17:06:01	17:08:33	2.5	T1_3D_TFE_nativ	17:08:35	17:12:28	3.9	SWIpCS6.040Pm	17:12:30	17:15:20	2.8	TOF_3D_traCS3.540ps	17:15:23	17:17:49	2.4	T2_MV_XD_tra	17:18:07	17:20:45	2.6	CoilSurveyScan	17:20:52	17:20:57	0.1	SenseRefScan
2018	5	Brain	anterior	36.5	13.1	49.5	32.9	3.5	16.6	7.7	8	52.2	CoilSurveyScan	10:26:28	10:26:36	0.1	SenseRefScan	10:26:39	10:26:49	0.2	SmartBrain	10:26:52	10:27:27	0.6	CoilSurveyScan	10:28:39	10:28:44	0.1	SenseRefScan	10:28:48	10:28:58	0.2	DWIBS_b_0_800	10:29:01	10:34:45	5.7	CoilSurveyScan	10:34:54	10:34:57	0.1	SenseRefScan	10:35:01	10:35:11	0.2	3D_T1_nativ_mDIXON_sag_CS6 m	10:35:14	10:39:40	4.4	CoilSurveyScan
2018	16	Brain	posterior	40.3	9.3	49.6	37.4	2.9	12.2	0.1	9.1	49.5	CoilSurveyScan	18:34:56	18:35:03	0.1	SenseRefScan	18:35:07	18:35:17	0.2	SmartBrain	18:35:20	18:35:55	0.6	DWI_tra3mm	18:36:36	18:39:08	2.5	SWIpCS6.040Pm	18:39:09	18:42:00	2.8	3D_T1_Nativ_BrainVIEW_BB_MSDECS4.530Pm	18:42:15	18:46:11	3.9	T1_TSE_cor	18:46:13	18:50:30	4.3	T2_mDIXON_cor	18:50:34	18:51:25	0.8	T2_mDIXON_cor	18:51:45	18:55:40	3.9	T1_TSE_cor
2018	9	Brain	anterior	7.9		49.7	5.2	2.7	44.5	19	34.9	61.8	CoilSurveyScan	12:18:01	12:18:08	0.1	SenseRefScan	12:18:13	12:18:23	0.2	SmartBrain	12:18:26	12:19:01	0.6	DWI_tra 3mm	12:19:39	12:22:11	2.5	CoilSurveyScan	12:23:55	12:23:59	0.1	SenseRefScan	12:24:03	12:24:18	0.2	SenseRefScan	12:24:22	12:24:32	0.2	SURVEY	12:24:35	12:25:11	0.6	SenseRefScan	12:25:13	12:25:26	0.2	SURVEY_PCA
2018	2	Brain	anterior	37.4	12.5	49.9	33.7	3.7	16.2	6.8	3	47.2	CoilSurveyScan	08:35:28	08:35:35	0.1	SenseRefScan	08:35:39	08:35:50	0.2	SmartBrain	08:35:52	08:36:28	0.6	DWI_tra 3mm	08:37:13	08:39:45	2.5	FLAIR_3D_sag_CS7.8	08:39:48	08:43:26	3.6	SWIp CS 6.0 40P m	08:44:13	08:47:03	2.8	T1_FFE_tra	08:47:06	08:50:21	3.3	T2_MV_XD_tra	08:50:24	08:53:01	2.6	3D_T1__mDIXON_tra	08:53:03	08:58:05	5	T2_DRIVE_HR_tra CS 1.6 25P s
2018	13	Brain	nvc_base	31.1	19	50.1	25.4	5.8	24.8	6.4	9.6	47.2	CoilSurveyScan	17:26:44	17:26:52	0.1	SenseRefScan	17:26:55	17:27:05	0.2	SmartBrain	17:27:08	17:27:43	0.6	DWI_tra3mm	17:28:24	17:30:56	2.5	SWIpCS6.040Pm	17:30:58	17:33:53	2.9	CoilSurveyScan	17:34:43	17:34:47	0.1	SenseRefScan	17:34:53	17:35:03	0.2	T1_FFE_tra	17:35:05	17:38:38	3.6	T2_MV_XD_tra	17:38:41	17:42:35	3.9	CoilSurveyScan
2018	5	Brain	anterior	21.5	28.7	50.1	19.5	1.9	30.6	2	28	51.4	CoilSurveyScan	11:27:45	11:27:53	0.1	SenseRefScan	11:27:57	11:28:07	0.2	SmartBrain	11:28:10	11:28:45	0.6	DWI_tra 3mm	11:29:22	11:31:54	2.5	FLAIR_3D_sag_CS7.8	11:31:57	11:35:35	3.6	SWIp CS 6.0 40P m	11:35:37	11:38:30	2.9	T1_FFE_tra	11:38:32	11:41:45	3.2	T2_MV_XD_tra	11:42:47	11:45:25	2.6	3D_T1_KM_mDIXON_sag_CS7 35P m	11:45:28	11:49:13	3.7
2018	2	Brain	anterior	39.9	10.4	50.3	35.4	4.5	14.9	7.3	5.1	52.3	CoilSurveyScan	09:25:21	09:25:29	0.1	SenseRefScan	09:25:33	09:25:43	0.2	SmartBrain	09:25:46	09:26:21	0.6	CoilSurveyScan	09:27:41	09:27:46	0.1	SenseRefScan	09:27:49	09:27:59	0.2	DWIBS_b_0_800	09:28:02	09:33:46	5.7	3D_T1_nativ_mDIXON_sag_CS6m	09:33:50	09:38:14	4.4	T2W_mDixon_MV_XD_tra	09:39:00	09:44:54	5.9	SenseRefScan	09:44:56	09:45:08	0.2	STIR_MV_XD_cor
2018	2	Brain	sense_ankle_8_aci	43.7	7	50.8	32.4	11.3	18.3	10.9	1.4	56	CoilSurveyScan	08:11:14	08:11:21	0.1	SenseRefScan	08:11:25	08:11:36	0.2	SmartBrain	08:11:39	08:12:14	0.6	CoilSurveyScan	08:12:38	08:15:11	2.5	CoilSurveyScan	08:15:11	08:15:15	0.1	SenseRefScan	08:15:18	08:15:28	0.2	SWIp CS 6.0 40P m	08:15:31	08:18:20	2.8	T2_MV_XD_tra	08:20:49	08:23:27	2.6	3D_Nativ_T1_mDIXON_tra	08:23:29	08:23:32	0	3D_Nativ_T1_mDIXON_tra
2018	3	Brain	nvc_base	51		51	44.7	6.4	6.4	14.7	24.4	90.2	CoilSurveyScan	18:33:48	18:33:55	0.1	SenseRefScan	18:33:59	18:34:10	0.2	SmartBrain	18:34:13	18:34:48	0.6	3D_T1_nativ_mDIXON_sag_CS6 m	18:35:49	18:40:14	4.4	DWIBS_b_0_800	18:40:16	18:45:58	5.7	CoilSurveyScan	18:46:13	18:46:17	0.1	SenseRefScan	18:46:21	18:46:31	0.2	T2W_mDixon_MV_XD_tra	18:46:33	18:51:52	5.3	CoilSurveyScan	18:52:12	18:52:17	0.1	SenseRefScan
2018	8	Brain	nvc_base	34.5	16.5	51	31.6	2.9	19.4	0.2	16.1	50.8	CoilSurveyScan	12:51:17	12:51:24	0.1	SenseRefScan	12:51:28	12:51:40	0.2	SmartBrain	12:51:43	12:52:18	0.6	DWI_tra 3mm	12:52:43	12:55:15	2.5	SWIp CS 6.0 40P m	12:55:16	12:58:07	2.8	T1_FFE_tra	12:58:10	13:01:24	3.2	TOF_3D_tra CS 3.5 40p s	13:01:42	13:04:09	2.4	T2W_mDixon_MV_XD_cor	13:04:11	13:09:47	5.6	T2_MV_XD_tra	13:11:37	13:14:15	2.6	FLAIR_KM_3D_sag_CS7.8
2018	5	Brain	anterior	39.5	12.3	51.8	35.4	4.1	16.4	3.4	11.9	54.8	CoilSurveyScan	10:52:25	10:52:33	0.1	SenseRefScan	10:52:37	10:52:47	0.2	SmartBrain	10:52:50	10:53:26	0.6	DWI_tra 3mm	10:54:40	10:57:12	2.5	3D_DIR_sag CS 3.7 30p	10:57:15	11:02:24	5.2	SWIp CS 6.0 40P m	11:02:27	11:05:17	2.8	T1_FFE_tra	11:05:20	11:08:36	3.3	T2_DRIVE_HR_tra CS 1.6 25P s	11:09:09	11:13:14	4.1	TOF_3D_tra CS 3.5 40p s	11:13:26	11:15:53	2.4	CoilSurveyScan
2018	3	Brain	nvc_base	44.1	7.8	51.9	36.1	8	15.8	0.6	5.4	50	CoilSurveyScan	09:05:48	09:05:56	0.1	SenseRefScan	09:05:59	09:06:09	0.2	SmartBrain	09:06:12	09:06:48	0.6	CoilSurveyScan	09:09:30	09:09:34	0.1	SenseRefScan	09:09:39	09:09:51	0.2	DWIBS_b_0_800	09:09:55	09:15:39	5.7	SenseRefScan	09:16:11	09:16:21	0.2	3D_T1_nativ_mDIXON_sag_CS6 m	09:16:24	09:20:49	4.4	CoilSurveyScan	09:20:52	09:20:56	0.1	T2W_mDixon_MV_XD_tra
2018	3	Brain	anterior	42.3	9.7	52	36.4	5.9	15.6	3.6	2.2	48.2	CoilSurveyScan	09:15:29	09:15:37	0.1	SenseRefScan	09:15:41	09:15:51	0.2	SmartBrain	09:15:54	09:16:30	0.6	CoilSurveyScan	09:18:06	09:18:10	0.1	SenseRefScan	09:18:15	09:18:25	0.2	DWIBS_b_0_800	09:18:28	09:24:11	5.7	3D_T1_nativ_mDIXON_sag_CS6 m	09:24:25	09:28:51	4.4	T2W_mDixon_MV_XD_tra	09:28:52	09:34:11	5.3	T2W_mDixon_MV_XD_cor	09:34:13	09:40:01	5.8	CoilSurveyScan
2018	9	Brain	anterior	25.4	26.9	52.3	23.9	1.5	28.4	3.1	16.7	45.2	CoilSurveyScan	12:31:33	12:31:40	0.1	SenseRefScan	12:31:44	12:31:54	0.2	SmartBrain	12:31:57	12:32:32	0.6	DWI_tra3mm	12:33:25	12:36:07	2.7	FLAIR_3D_sag_CS7.8	12:36:10	12:39:48	3.6	SWIpCS6.040Pm	12:39:50	12:42:52	3	T1_3D_TFE_nativ	12:42:54	12:46:47	3.9	SmallDWI_Pons_ZOOM_Tra	12:47:08	12:53:01	5.9	T2_MV_XD_tra	12:53:04	12:56:57	3.9
2018	16	Brain	nvc_base	16.3	36.6	52.9	15.7		37.1	5.1	31.6	53.1	CoilSurveyScan	17:01:40	17:01:48	0.1	SenseRefScan	17:01:51	17:02:01	0.2	SmartBrain	17:02:04	17:02:39	0.6	DWI_tra 3mm	17:02:59	17:05:31	2.5	FLAIR_3D_sag_CS7.8	17:05:33	17:09:12	3.6	SWIp CS 6.0 40P m	17:09:14	17:12:03	2.8	T1_FFE_tra	17:12:06	17:15:21	3.2	T2_MV_XD_tra	17:15:23	17:18:01	2.6
2018	12	Brain	nvc_base	34.5	19.1	53.5	28	6.5	25.5	3.6	8.6	46.7	CoilSurveyScan	16:06:32	16:06:40	0.1	SenseRefScan	16:06:44	16:06:54	0.2	SmartBrain	16:06:57	16:07:32	0.6	DWI_tra 3mm	16:08:11	16:10:44	2.5	SWIp CS 6.0 40P m	16:10:46	16:13:36	2.8	CoilSurveyScan	16:14:36	16:14:41	0.1	SenseRefScan	16:14:44	16:14:54	0.2	T1_FFE_tra	16:14:56	16:18:11	3.2	3D_T1_Nativ_BrainVIEW_BB_MSDE CS4.5 30P m	16:18:22	16:22:17	3.9	CoilSurveyScan
2018	9	Brain	sense_shoulder8_dci	45.6	8	53.6	41.2	4.4	12.4	5.8	7.6	59.1	CoilSurveyScan	12:41:31	12:41:39	0.1	SenseRefScan	12:41:43	12:41:53	0.2	SmartBrain	12:41:56	12:42:31	0.6	DWI_tra3mm	12:42:49	12:45:21	2.5	TOF_3D_traCS3.540ps	12:45:23	12:47:51	2.5	SWIpCS6.040Pm	12:47:53	12:50:42	2.8	T1_FFE_tra	12:50:44	12:54:01	3.3	T2_MV_XD_tra	12:54:04	12:56:41	2.6	CoilSurveyScan	12:57:15	12:57:19	0.1	SenseRefScan
2018	2	Brain	nvc_base	38.1	15.8	53.9	28.3	9.7	25.6	4.1	10	52.3	CoilSurveyScan	08:32:04	08:32:12	0.1	SenseRefScan	08:32:16	08:32:26	0.2	SmartBrain	08:32:29	08:33:04	0.6	DWI_tra 3mm	08:33:37	08:36:09	2.5	FLAIR_3D_sag_CS7.8	08:36:11	08:39:50	3.6	SWIp CS 6.0 40P m	08:39:52	08:42:41	2.8	3D_T1_mDIXON_sag_CS7 35P m	08:42:43	08:46:25	3.7	T2W_mDixon_MV_XD_tra	08:46:47	08:52:06	5.3	CoilSurveyScan	08:58:01	08:58:05	0.1	SenseRefScan
2018	4	Brain	sense_breast_7m_aci	16.1	38.1	54.2	11	5.1	43.2	9.7	31.9	57.6	CoilSurveyScan	09:50:56	09:51:04	0.1	SenseRefScan	09:51:07	09:51:17	0.2	SmartBrain	09:51:20	09:51:55	0.6	CoilSurveyScan	09:56:15	09:56:21	0.1	SenseRefScan	09:56:24	09:56:34	0.2	DWI_tra 3mm	09:56:37	09:59:08	2.5	SWIp CS 6.0 40P m	09:59:11	10:02:01	2.8	T1_3D_TFE_nativ	10:02:03	10:02:05	0	3D_Brain_VIEW_T2	10:02:33	10:07:01	4.5
2018	1	Brain	posterior	26.5	27.7	54.3	20.4	6.1	33.8	10.5	22.2	59.2	CoilSurveyScan	07:44:29	07:45:00	0.5	SenseRefScan	07:45:04	07:45:14	0.2	SmartBrain	07:45:17	07:45:52	0.6	DWI_tra 3mm	07:46:28	07:49:00	2.5	CoilSurveyScan	07:49:21	07:49:26	0.1	SenseRefScan	07:49:29	07:49:39	0.2	FLAIR_3D_sag_CS7.8	07:49:43	07:53:23	3.7	SWIp CS 6.0 40P m	07:53:25	07:56:17	2.9	T1_FFE_tra	07:56:19	07:59:34	3.2	CoilSurveyScan
2018	11	Brain	posterior	22.6	31.7	54.3	19.7	2.8	34.6	11.9	28.5	63	CoilSurveyScan	16:52:44	16:52:52	0.1	SenseRefScan	16:52:56	16:53:07	0.2	SmartBrain	16:53:10	16:53:45	0.6	DWI_tra 3mm	16:54:27	16:57:00	2.5	FLAIR_3D_sag_CS7.8	16:57:02	17:00:40	3.6	SWIp CS 6.0 40P m	17:00:43	17:03:32	2.8	T1_FFE_tra	17:03:34	17:06:48	3.2	CoilSurveyScan	17:08:35	17:08:39	0.1	SenseRefScan	17:08:42	17:08:52	0.2	T2_MV_XD_tra
2018	14	Brain	anterior	21.4	33.1	54.4	19.8	1.5	34.6	4.4	20.9	46.7	CoilSurveyScan	16:09:09	16:09:17	0.1	SenseRefScan	16:09:21	16:09:31	0.2	SmartBrain	16:09:34	16:10:09	0.6	DWI_tra3mm	16:10:31	16:13:03	2.5	SWIpCS6.040Pm	16:13:05	16:15:55	2.8	T1_FFE_tra	16:15:58	16:19:12	3.2	T2_MV_XD_tra	16:20:07	16:22:45	2.6	FLAIR_KM_3D_sag_CS7.8	16:22:47	16:26:41	3.9	3D_T1_KM_mDIXON_sag_CS735Pm	16:26:43	16:30:31	3.8
2018	2	Brain	anterior	40.1	16	56.1	37.3	2.8	18.8	1.2	15.3	56.6	CoilSurveyScan	08:49:55	08:50:03	0.1	SenseRefScan	08:50:06	08:50:17	0.2	SmartBrain	08:50:19	08:50:55	0.6	CoilSurveyScan	08:51:45	08:51:49	0.1	SenseRefScan	08:51:53	08:52:03	0.2	DWIBS_b_0_800	08:52:06	08:57:50	5.7	3D_T1_nativ_mDIXON_sag_CS6 m	08:57:55	09:02:21	4.4	T2W_mDixon_MV_XD_tra	09:02:25	09:07:44	5.3	T2W_mDixon_MV_XD_cor	09:07:46	09:13:33	5.8	CoilSurveyScan
2018	10	Brain	anterior	17.3	38.8	56.1	16.4	0.8	39.7	1.7	5	24	CoilSurveyScan	14:31:58	14:32:06	0.1	SenseRefScan	14:32:10	14:32:21	0.2	SmartBrain	14:32:24	14:32:59	0.6	DWI_tra 3mm	14:33:23	14:35:55	2.5	FLAIR_3D_sag_CS7.8	14:35:58	14:39:36	3.6	SWIp CS 6.0 40P m	14:39:38	14:42:28	2.8	T1_3D_TFE_nativ	14:42:30	14:46:23	3.9	T2_MV_XD_tra	14:46:36	14:49:14	2.6
2018	17	Brain	nvc_base	42.8	13.8	56.6	39.8	3.1	16.8	4.9	13.5	61.2	CoilSurveyScan	17:54:34	17:54:41	0.1	SenseRefScan	17:54:45	17:54:55	0.2	SmartBrain	17:54:58	17:55:33	0.6	DWI_tra 3mm	17:55:56	17:58:29	2.5	CoilSurveyScan	17:58:30	17:58:33	0.1	SenseRefScan	17:58:37	17:58:47	0.2	FLAIR_3D_sag_CS7.8	17:58:49	18:02:27	3.6	SWIp CS 6.0 40P m	18:02:29	18:05:18	2.8	TOF_3D_tra CS 3.5 40p s	18:05:21	18:07:47	2.4	T1_FFE_tra
2018	6	Brain	anterior	42.7	13.8	56.6	34.4	8.3	22.2	3.5	10	56.3	CoilSurveyScan	11:49:55	11:50:03	0.1	SenseRefScan	11:50:06	11:50:16	0.2	SmartBrain	11:50:19	11:50:55	0.6	DWI_tra3mm	11:53:02	11:55:46	2.7	SWIpCS6.040Pm	11:55:49	11:58:52	3.1	T1_FFE_tra	11:58:54	12:02:35	3.7	3D_Brain_VIEW_T2	12:03:20	12:07:48	4.5	T2_MV_XD_tra	12:08:46	12:12:40	3.9	T2_HR_mDIXON_TSE_sag	12:12:43	12:17:13	4.5	T2_HR_mDIXON_TSE_sag
2018	8	Brain	nvc_base	22.9	34.1	57	19.5	3.5	37.5	12.4	29.5	64.8	CoilSurveyScan	13:09:44	13:09:52	0.1	SenseRefScan	13:09:55	13:10:06	0.2	SmartBrain	13:10:09	13:10:44	0.6	DWI_tra3mm	13:11:53	13:14:25	2.5	SWIpCS6.040Pm	13:14:27	13:17:18	2.8	T1_FFE_tra	13:17:20	13:20:34	3.2	T2_MV_XD_tra	13:22:38	13:25:16	2.6	FLAIR_KM_3D_sag_CS7.8	13:25:18	13:28:56	3.6	3D_T1_KM_mDIXON_sag_CS735Pm	13:28:58	13:32:40	3.7
2018	10	Brain	nvc_base	31.4	25.8	57.2	25.7	5.7	31.4	1	19.1	51.5	CoilSurveyScan	13:30:36	13:30:44	0.1	SenseRefScan	13:30:47	13:30:57	0.2	SmartBrain	13:31:00	13:31:35	0.6	DWI_tra3mm	13:32:25	13:34:57	2.5	SWIpCS6.040Pm	13:35:16	13:38:06	2.8	T1_FFE_tra	13:38:08	13:41:24	3.3	T2_MV_XD_tra	13:41:46	13:44:24	2.6	TOF_3D_traCS3.540ps	13:44:26	13:46:52	2.4	3D_T1_KM_BrainVIEW_BB_MSDECS4.530Pm	13:50:47	13:54:43	3.9	FLAIR_KM_3D_sag_CS7.8
2018	10	Brain	posterior	47.5	10.4	57.9	43.6	3.9	14.3	5.2	10.1	62.8	CoilSurveyScan	14:01:31	14:01:38	0.1	SenseRefScan	14:01:42	14:01:52	0.2	SmartBrain	14:01:55	14:02:30	0.6	DWI_tra 3mm	14:03:51	14:06:23	2.5	SWIp CS 6.0 40P m	14:06:25	14:09:16	2.9	T1_FFE_tra	14:09:19	14:12:32	3.2	T2_MV_XD_tra	14:12:35	14:12:43	0.1	TOF_3D_tra CS 3.5 40p s	14:12:47	14:13:20	0.6	T1_FFE_tra	14:13:56	14:17:10	3.2	TOF_3D_tra CS 3.5 40p s
2018	3	Brain	anterior	42.9	15.5	58.4	39.8	3.2	18.7	0.6	15.2	58.8	CoilSurveyScan	09:47:53	09:48:01	0.1	SenseRefScan	09:48:05	09:48:16	0.2	SmartBrain	09:48:18	09:48:54	0.6	DWI_tra3mm	09:49:17	09:51:49	2.5	TOF_3D_traCS3.540ps	09:52:15	09:54:42	2.4	SWIpCS6.040Pm	09:54:44	09:57:34	2.8	SmallDWI_Pons_ZOOM_Tra	09:57:36	10:03:28	5.9	CoilSurveyScan	10:03:28	10:03:32	0.1	SenseRefScan	10:03:37	10:03:47	0.2	T1_FFE_tra
2018	12	Brain	anterior	25.6	32.7	58.4	22.8	2.9	35.6	3.3	28.1	57	CoilSurveyScan	16:08:49	16:08:57	0.1	SenseRefScan	16:09:01	16:09:12	0.2	SmartBrain	16:09:15	16:09:50	0.6	DWI_tra 3mm	16:10:16	16:12:49	2.5	SWIp CS 6.0 40P m	16:12:51	16:15:42	2.8	T1_FFE_tra	16:15:44	16:18:57	3.2	cs_3D_Brain_VIEW_T2 1nsa	16:18:59	16:22:02	3	CoilSurveyScan	16:24:02	16:24:07	0.1	SenseRefScan	16:24:10	16:24:20	0.2	T2_MV_XD_tra
2018	5	Brain	nvc_base	48	10.9	59	43	5	16	1.1	5.7	54.9	CoilSurveyScan	11:21:59	11:22:07	0.1	SenseRefScan	11:22:11	11:22:21	0.2	SmartBrain	11:22:24	11:23:00	0.6	CoilSurveyScan	11:24:25	11:24:30	0.1	SenseRefScan	11:24:33	11:24:44	0.2	DWIBS_b_0_800	11:24:47	11:30:31	5.7	CoilSurveyScan	11:31:09	11:31:13	0.1	SenseRefScan	11:31:17	11:31:27	0.2	3D_T1_nativ_mDIXON_sag_CS6m	11:31:29	11:35:49	4.3	CoilSurveyScan
2018	1	Brain	sense_knee_16_aci	42.3	17.2	59.6	38.9	3.4	20.6	3.9	7.4	53.6	CoilSurveyScan	07:55:36	07:56:07	0.5	SenseRefScan	07:56:12	07:56:22	0.2	SmartBrain	07:56:25	07:57:00	0.6	DWI_tra 3mm	07:57:23	07:59:55	2.5	CoilSurveyScan	08:00:01	08:00:05	0.1	SenseRefScan	08:00:09	08:00:19	0.2	FLAIR_3D_sag_CS7.8	08:00:22	08:04:02	3.7	TOF_3D_tra CS 3.5 40p s	08:04:18	08:06:46	2.5	SWIp CS 6.0 40P m	08:06:49	08:09:38	2.8	T1_FFE_tra
2018	3	Brain	anterior	18.1		59.6	16.9	1.2	42.7	1.1	31.2	50.5	CoilSurveyScan	09:10:10	09:10:18	0.1	SenseRefScan	09:10:21	09:10:31	0.2	SmartBrain	09:10:34	09:11:10	0.6	DWI_tra3mm	09:11:28	09:14:00	2.5	CoilSurveyScan	09:14:01	09:14:04	0.1	SenseRefScan	09:14:07	09:14:16	0.2	FLAIR_3D_sag_CS7.8	09:14:19	09:17:57	3.6	SWIpCS6.040Pm	09:18:00	09:20:50	2.8	T1_3D_TFE_nativ	09:20:52	09:24:45	3.9	CoilSurveyScan
2018	12	Brain	nvc_base	49.9	10.8	60.7	42.6	7.3	18.2	6.6	8.2	64.8	CoilSurveyScan	15:21:26	15:21:34	0.1	SenseRefScan	15:21:36	15:21:47	0.2	SmartBrain	15:21:49	15:22:25	0.6	DWI_tra3mm	15:23:01	15:25:33	2.5	TOF_3D_traCS3.540ps	15:25:36	15:28:03	2.5	SWIpCS6.040Pm	15:28:05	15:30:55	2.8	T1_FFE_tra	15:30:57	15:34:14	3.3	T2_MV_XD_tra	15:34:16	15:36:54	2.6	CoilSurveyScan	15:37:48	15:37:52	0.1	SenseRefScan
2018	11	Brain	posterior	18.3		60.7	16.4	1.9	44.3	3.5	42	63.8	CoilSurveyScan	14:23:53	14:24:01	0.1	SenseRefScan	14:24:05	14:24:15	0.2	SmartBrain	14:24:18	14:24:53	0.6	DWI_tra 3mm	14:25:42	14:28:14	2.5	FLAIR_3D_sag_CS7.8	14:28:32	14:32:11	3.6	SWIp CS 6.0 40P m	14:32:14	14:35:03	2.8	T1_3D_TFE_nativ	14:35:05	14:38:58	3.9	T2_MV_XD_tra	14:39:33	14:42:11	2.6
2018	15	Brain	sense_ankle_8_aci	33.9	26.9	60.8	25.7	8.1	35	5.8	22.8	62.5	CoilSurveyScan	17:38:49	17:38:57	0.1	SenseRefScan	17:39:01	17:39:12	0.2	SmartBrain	17:39:15	17:39:50	0.6	DWI_tra3mm	17:40:13	17:42:45	2.5	FLAIR_3D_sag_CS7.8	17:42:47	17:46:25	3.6	T1_3D_TFE_nativ	17:46:28	17:50:20	3.9	SWIpCS6.040Pm	17:50:23	17:53:13	2.8	T2_MV_XD_tra	17:53:22	17:56:00	2.6	3D_DIR_sagCS3.730p	17:56:02	17:56:22	0.3	3D_DIR_sagCS3.730p
2018	12	Brain	nvc_base	47.6	13.5	61.1	38.2	9.4	22.8	1.6	13.1	62.4	CoilSurveyScan	15:35:40	15:35:48	0.1	SenseRefScan	15:35:52	15:36:02	0.2	SmartBrain	15:36:05	15:36:41	0.6	CoilSurveyScan	15:39:47	15:39:52	0.1	SenseRefScan	15:39:56	15:40:06	0.2	DWIBS_b_0_800	15:40:09	15:45:52	5.7	3D_T1_nativ_mDIXON_sag_CS6 m	15:46:05	15:50:28	4.4	T2W_mDixon_MV_XD_tra	15:50:30	15:55:49	5.3	SenseRefScan	15:55:51	15:56:03	0.2	T2W_mDixon_MV_XD_cor
2018	1	Brain	nvc_base	43.4	18.1	61.5	30.6	12.8	30.9	6	17.8	67.2	CoilSurveyScan	07:55:54	07:56:25	0.5	SenseRefScan	07:56:29	07:56:40	0.2	SmartBrain	07:56:42	07:57:18	0.6	CoilSurveyScan	07:57:51	07:57:55	0.1	SenseRefScan	07:58:00	07:58:09	0.2	SmartBrain	07:58:12	07:58:46	0.6	DWIBS_b_0_800	08:01:59	08:07:41	5.7	3D_T1_nativ_mDIXON_sag_CS6 m	08:07:53	08:12:14	4.3	T2W_mDixon_MV_XD_tra	08:13:13	08:18:32	5.3	T2W_mDixon_MV_XD_cor
2018	7	Brain	nvc_base	40.1	21.5	61.6	30.9	9.2	30.7	5.4	11.9	57.4	CoilSurveyScan	11:09:29	11:09:37	0.1	SenseRefScan	11:09:41	11:09:51	0.2	SmartBrain	11:09:54	11:10:29	0.6	CoilSurveyScan	11:14:48	11:14:53	0.1	SenseRefScan	11:14:57	11:15:09	0.2	SmartBrain	11:15:13	11:15:51	0.6	DWIBS_b_0_800	11:15:55	11:15:57	0	DWIBS_b_0_800	11:16:15	11:21:58	5.7	3D_T1_nativ_mDIXON_sag_CS6m	11:22:05	11:26:28	4.4	SenseRefScan
2018	5	Brain	anterior	17.5		61.6	16.4	1.1	45.2	0.8	19.7	38	CoilSurveyScan	11:04:42	11:04:49	0.1	SenseRefScan	11:04:53	11:05:04	0.2	SmartBrain	11:05:06	11:05:42	0.6	DWI_tra 3mm	11:06:16	11:08:48	2.5	FLAIR_3D_sag_CS7.8	11:08:50	11:12:29	3.6	SWIp CS 6.0 40P m	11:12:31	11:15:20	2.8	T1_3D_TFE_nativ	11:15:23	11:19:15	3.9	T2_MV_XD_tra	11:19:33	11:22:11	2.6
2018	9	Brain	anterior	50.8	10.9	61.7	47.1	3.7	14.6	10.3	2.2	63.2	CoilSurveyScan	14:04:16	14:04:24	0.1	SenseRefScan	14:04:28	14:04:39	0.2	SmartBrain	14:04:42	14:05:17	0.6	DWI_tra 3mm	14:05:48	14:08:20	2.5	CoilSurveyScan	14:08:20	14:08:24	0.1	SenseRefScan	14:08:28	14:08:38	0.2	FLAIR_3D_sag_CS7.8	14:08:40	14:12:19	3.6	TOF_3D_tra CS 3.5 40p s	14:12:21	14:14:47	2.4	SWIp CS 6.0 40P m	14:14:49	14:17:38	2.8	CoilSurveyScan
2018	6	Brain	anterior	33.7	28.4	62	30.9	2.8	31.2	18	26.8	78.4	CoilSurveyScan	11:36:54	11:37:02	0.1	SenseRefScan	11:37:05	11:37:15	0.2	SmartBrain	11:37:18	11:37:54	0.6	DWI_tra 3mm	11:38:38	11:41:16	2.6	FLAIR_3D_sag_CS7.8	11:41:18	11:44:56	3.6	SWIp CS 6.0 40P m	11:44:58	11:47:51	2.9	T1_FFE_tra	11:48:12	11:51:25	3.2	T2_DRIVE_HR_tra CS 1.6 25P s	11:51:28	11:55:32	4.1	T1_FFE_tra	11:55:35	11:59:00	3.4	T2_MV_XD_tra
2018	14	Brain	posterior	20.1		62.1	18.8	1.3	43.3	5	35.8	61	CoilSurveyScan	17:25:05	17:25:13	0.1	SenseRefScan	17:25:16	17:25:26	0.2	SmartBrain	17:25:29	17:26:04	0.6	DWI_tra 3mm	17:26:33	17:29:05	2.5	FLAIR_3D_sag_CS7.8	17:29:16	17:32:54	3.6	TOF_3D_tra CS 3.5 40p s	17:33:02	17:35:28	2.4	SWIp CS 6.0 40P m	17:35:38	17:38:27	2.8	T1_3D_TFE_nativ	17:38:40	17:42:33	3.9	T2_MV_XD_tra	17:42:35	17:45:12	2.6
2018	8	Brain	nvc_base	53.1	9.1	62.2	46	7.1	16.2	9.6	8.2	71	CoilSurveyScan	13:14:51	13:14:59	0.1	SenseRefScan	13:15:02	13:15:12	0.2	SmartBrain	13:15:15	13:15:51	0.6	DWI_tra 3mm	13:16:17	13:18:49	2.5	FLAIR_3D_sag_CS7.8	13:18:51	13:22:29	3.6	TOF_3D_tra CS 3.5 40p s	13:22:31	13:24:57	2.4	SWIp CS 6.0 40P m	13:25:00	13:27:49	2.8	CoilSurveyScan	13:29:00	13:32:16	3.3	CoilSurveyScan	13:32:17	13:32:20	0.1	SenseRefScan
2018	7	Brain	nvc_base	39.3	23	62.3	34.3	5	27.9	4.7	17.9	61.8	CoilSurveyScan	12:30:59	12:31:06	0.1	SenseRefScan	12:31:10	12:31:20	0.2	SmartBrain	12:31:23	12:31:59	0.6	DWI_tra 3mm	12:32:29	12:35:02	2.5	CoilSurveyScan	12:35:19	12:35:24	0.1	SenseRefScan	12:35:27	12:35:37	0.2	TOF_3D_tra CS 3.5 40p s	12:35:40	12:38:11	2.5	SWIp CS 6.0 40P m	12:38:48	12:41:38	2.8	T1_FFE_tra	12:41:40	12:44:54	3.2	T2_MV_XD_tra
2018	6	Brain	sense_breast_7m_aci	26.8	35.7	62.5	22	4.9	40.5	8.3	28.7	63.8	CoilSurveyScan	12:02:53	12:03:01	0.1	SenseRefScan	12:03:05	12:03:15	0.2	SmartBrain	12:03:19	12:03:54	0.6	SmartBrain	12:04:10	12:04:43	0.6	SmartBrain	12:05:22	12:05:56	0.6	CoilSurveyScan	12:06:45	12:06:49	0.1	SenseRefScan	12:06:53	12:07:02	0.2	SURVEY	12:07:05	12:07:39	0.6	SmartBrain	12:07:42	12:08:16	0.6	DWI_tra 3mm
2018	11	Brain	anterior	40.5	22.7	63.2	37.8	2.7	25.4	8.2	16.4	65.2	CoilSurveyScan	15:56:00	15:56:08	0.1	SenseRefScan	15:56:12	15:56:22	0.2	SmartBrain	15:56:25	15:57:00	0.6	T1_TSE_sag	15:57:43	16:01:34	3.8	T2_TSE_sag	16:02:08	16:06:32	4.4	T1_TSE_sag	16:06:35	16:10:23	3.8	T2_TSE_cor	16:10:26	16:14:37	4.2	T1_TSE_cor	16:14:54	16:18:56	4	T1W_TSE_Dyn	16:19:22	16:24:08	4.8	T1_KM_TSE_cor
2018	12	Brain	anterior	48.7	14.7	63.5	39.1	9.6	24.4	0.3	8.3	57.2	CoilSurveyScan	16:23:17	16:23:25	0.1	SenseRefScan	16:23:29	16:23:39	0.2	SmartBrain	16:23:42	16:24:17	0.6	DWI_tra3mm	16:24:41	16:27:13	2.5	SWIpCS6.040Pm	16:27:15	16:30:09	2.9	TOF_3D_traCS3.540ps	16:30:11	16:32:37	2.4	T1_FFE_tra	16:32:40	16:35:51	3.2	T2_MV_XD_tra	16:35:54	16:38:32	2.6	CoilSurveyScan	16:39:01	16:39:05	0.1	SenseRefScan
2018	5	Brain	anterior	41.3	22.7	64	35.3	6.1	28.7	8.4	18.6	68.3	CoilSurveyScan	10:08:46	10:08:54	0.1	SenseRefScan	10:08:58	10:09:08	0.2	SmartBrain	10:09:11	10:09:46	0.6	DWIBS_b_0_800	10:11:53	10:17:35	5.7	CoilSurveyScan	10:17:42	10:17:46	0.1	SenseRefScan	10:17:50	10:18:00	0.2	3D_T1_nativ_mDIXON_sag_CS6 m	10:18:02	10:22:23	4.4	CoilSurveyScan	10:22:26	10:22:30	0.1	SenseRefScan	10:22:34	10:22:45	0.2	T2W_mDixon_MV_XD_tra
2018	15	Brain	sense_ankle_8_aci	17.5		64.2	16.5	1.1	47.7	0.5	33.9	51.9	CoilSurveyScan	18:07:45	18:07:52	0.1	SenseRefScan	18:07:56	18:08:07	0.2	SmartBrain	18:08:10	18:08:45	0.6	DWI_tra 3mm	18:09:08	18:11:40	2.5	FLAIR_3D_sag_CS7.8	18:11:42	18:15:21	3.6	SWIp CS 6.0 40P m	18:15:24	18:18:17	2.9	T1_3D_TFE_nativ	18:18:19	18:22:12	3.9	T2_MV_XD_tra	18:22:39	18:25:17	2.6
2018	12	Brain	posterior	53.1	11.4	64.4	35.9	17.2	28.6	7.5	3	63.6	CoilSurveyScan	14:53:26	14:53:34	0.1	SenseRefScan	14:53:37	14:53:48	0.2	SmartBrain	14:53:51	14:54:26	0.6	CoilSurveyScan	14:57:17	14:57:21	0.1	SenseRefScan	14:57:25	14:57:35	0.2	DWI_tra 3mm	14:57:37	15:00:09	2.5	SWIp CS 6.0 40P m	15:00:12	15:03:02	2.8	T1_FFE_tra	15:03:05	15:06:21	3.3	CoilSurveyScan	15:11:41	15:11:46	0.1	SenseRefScan
2018	6	Brain	anterior	36	28.5	64.5	34.3	1.7	30.3	13.2	20.4	69.7	CoilSurveyScan	11:25:21	11:25:29	0.1	SenseRefScan	11:25:33	11:25:43	0.2	SmartBrain	11:25:46	11:26:21	0.6	DWI_tra3mm	11:26:50	11:29:23	2.5	SWIpCS6.040Pm	11:29:25	11:32:16	2.8	T1_3D_TFE_nativ	11:32:18	11:36:10	3.9	T1_FFE_tra	11:36:13	11:39:27	3.2	T2_DRIVE_HR_sag	11:39:29	11:46:47	7.3	T2_MV_XD_tra	11:46:50	11:49:27	2.6	PCA_3D_cor_Venc3012.450Ps
2018	5	Brain	anterior	34.8	29.9	64.7	30.3	4.5	34.4	6.6	3.5	45	CoilSurveyScan	10:41:48	10:41:55	0.1	SenseRefScan	10:41:59	10:42:10	0.2	SmartBrain	10:42:12	10:42:48	0.6	CoilSurveyScan	10:43:56	10:44:01	0.1	SenseRefScan	10:44:05	10:44:15	0.2	DWIBS_b_0_800	10:44:18	10:50:01	5.7	SenseRefScan	10:50:12	10:50:22	0.2	3D_T1_nativ_mDIXON_sag_CS6m	10:50:25	10:54:44	4.3	CoilSurveyScan	10:54:50	10:54:54	0.1	SenseRefScan
2018	10	Brain	nvc_base	39	26	65.1	31.8	7.3	33.3	4	13.5	56.5	CoilSurveyScan	14:37:21	14:37:29	0.1	SenseRefScan	14:37:33	14:37:43	0.2	SmartBrain	14:37:46	14:38:21	0.6	DWI_tra3mm	14:39:11	14:41:59	2.8	SWIpCS6.040Pm	14:42:17	14:45:07	2.8	CoilSurveyScan	14:45:11	14:45:16	0.1	SenseRefScan	14:45:20	14:45:30	0.2	3D_T1_nativ_BrainVIEW_BB_MSDECS4.530Pm	14:45:33	14:49:30	4	T1_FFE_tra	14:49:35	14:52:51	3.3	T2_MV_XD_tra
2018	8	Brain	anterior	52.1	13.8	65.8	43.1	8.9	22.7	0.2	5	57.3	CoilSurveyScan	12:44:27	12:44:35	0.1	SenseRefScan	12:44:39	12:44:50	0.2	SmartBrain	12:44:53	12:45:28	0.6	DWI_tra 3mm	12:46:21	12:48:54	2.5	SWIp CS 6.0 40P m	12:48:56	12:51:47	2.8	T1_FFE_tra	12:52:04	12:55:18	3.2	CoilSurveyScan	12:55:39	12:55:44	0.1	SenseRefScan	12:55:47	12:55:59	0.2	SURVEY_PCA	12:56:04	12:56:30	0.4	TOF_3D_tra CS 3.5 40p s
2018	5	Brain	nvc_base	21.9		66.1	19.7	2.2	46.4	0.2	39.4	61.5	CoilSurveyScan	10:56:38	10:56:46	0.1	SenseRefScan	10:56:50	10:57:00	0.2	SmartBrain	10:57:04	10:57:39	0.6	CoilSurveyScan	10:58:00	11:00:32	2.5	CoilSurveyScan	11:00:32	11:00:36	0.1	SenseRefScan	11:00:40	11:00:50	0.2	FLAIR_3D_sag_CS7.8	11:00:52	11:04:31	3.6	SWIp CS 6.0 40P m	11:04:54	11:07:44	2.8	T1_FFE_tra	11:07:46	11:10:59	3.2	T2_MV_XD_tra
2018	8	Brain	anterior	51.9	14.7	66.6	44.9	7	21.7	12.1	4.6	68.6	CoilSurveyScan	14:34:49	14:34:57	0.1	SenseRefScan	14:35:01	14:35:11	0.2	SmartBrain	14:35:14	14:35:49	0.6	DWI_tra 3mm	14:36:43	14:39:16	2.5	FLAIR_3D_sag_CS7.8	14:39:19	14:42:57	3.6	3D_DIR_sag CS 3.7 30p	14:42:59	14:47:58	5	SWIp CS 6.0 40P m	14:48:00	14:50:50	2.8	TOF_3D_tra CS 3.5 40p s	14:51:24	14:53:51	2.4	T2_MV_XD_tra	14:53:54	14:56:32	2.6	CoilSurveyScan
2018	2	Brain	nvc_base	43.7	23	66.7	38.9	4.8	27.8	0.6	22.6	66.9	CoilSurveyScan	08:44:37	08:44:45	0.1	SenseRefScan	08:44:49	08:44:59	0.2	SmartBrain	08:45:02	08:45:37	0.6	DWI_tra 3mm	08:46:11	08:48:43	2.5	FLAIR_3D_sag_CS7.8	08:48:45	08:52:23	3.6	SWIp CS 6.0 40P m	08:52:26	08:55:15	2.8	Small DWI_Pons_ZOOM_Tra	08:55:17	09:01:09	5.9	TOF_3D_tra CS 3.5 40p s	09:01:28	09:02:26	1	SmartBrain	09:02:34	09:03:07	0.6	Small DWI_Pons_ZOOM_Tra
2018	13	Brain	sense_knee_16_aci	68.6		68.6	64.6	4.1	4.1	0.3	8.6	77.5	CoilSurveyScan	17:23:59	17:24:06	0.1	SenseRefScan	17:24:10	17:24:21	0.2	SmartBrain	17:24:23	17:24:59	0.6	DWI_tra 3mm	17:25:24	17:27:56	2.5	SWIp CS 6.0 40P m	17:27:59	17:30:49	2.8	T1_FFE_tra	17:30:51	17:34:04	3.2	CoilSurveyScan	17:34:17	17:34:21	0.1	SenseRefScan	17:34:25	17:34:38	0.2	SenseRefScan	17:34:41	17:34:52	0.2	SURVEY
2018	6	Brain	anterior	54.5	14.3	68.7	48.9	5.6	19.8	10.5	10.1	75.1	CoilSurveyScan	10:47:25	10:47:33	0.1	SenseRefScan	10:47:37	10:47:47	0.2	SmartBrain	10:47:50	10:48:25	0.6	CoilSurveyScan	10:49:42	10:49:47	0.1	SenseRefScan	10:49:50	10:50:01	0.2	DWIBS_b_0_800	10:50:04	10:55:47	5.7	CoilSurveyScan	10:55:49	10:55:53	0.1	SenseRefScan	10:55:57	10:55:58	0	SenseRefScan	10:56:11	10:56:22	0.2	3D_T1_nativ_mDIXON_sag_CS6 m
2018	3	Brain	anterior	25.1		68.9	19.9	5.2	48.9	4.1	39	68.2	CoilSurveyScan	09:14:39	09:14:46	0.1	SenseRefScan	09:14:50	09:15:01	0.2	SmartBrain	09:15:04	09:15:39	0.6	DWI_tra 3mm	09:16:03	09:18:35	2.5	SWIp CS 6.0 40P m	09:18:37	09:21:28	2.9	T1_FFE_tra	09:21:48	09:25:04	3.3	T2_MV_XD_tra	09:28:55	09:31:33	2.6	FLAIR_KM_3D_sag_CS7.8	09:31:35	09:31:51	0.3	CoilSurveyScan	09:32:06	09:32:10	0.1	SenseRefScan
2018	8	Brain	posterior	54.7	15.7	70.4	49.9	4.8	20.5	0.7	15.5	70.9	CoilSurveyScan	13:00:03	13:00:10	0.1	SenseRefScan	13:00:14	13:00:24	0.2	SmartBrain	13:00:27	13:01:02	0.6	DWI_tra 3mm	13:01:21	13:03:53	2.5	SWIp CS 6.0 40P m	13:03:55	13:06:46	2.9	T1_FFE_tra	13:06:49	13:10:03	3.2	Small DWI_Pons_ZOOM_Tra	13:10:18	13:16:39	6.3	T2_MV_XD_tra	13:16:41	13:19:19	2.6	CoilSurveyScan	13:19:26	13:19:30	0.1	SenseRefScan
2018	7	Brain	anterior	40.5	30.8	71.3	36.5	4	34.7	6.9	24.4	71.8	CoilSurveyScan	15:23:41	15:23:49	0.1	SenseRefScan	15:23:53	15:24:03	0.2	SmartBrain	15:24:06	15:24:41	0.6	DWI_tra 3mm	15:25:02	15:27:34	2.5	TOF_3D_tra CS 3.5 40p s	15:27:36	15:30:03	2.4	SWIp CS 6.0 40P m	15:30:06	15:32:55	2.8	T1_FFE_tra	15:33:07	15:36:23	3.3	T2_MV_XD_tra	15:36:26	15:39:03	2.6	CoilSurveyScan	15:39:15	15:39:19	0.1	SenseRefScan
2018	15	Brain	sense_ankle_8_aci	42	29.5	71.5	38.3	3.8	33.3	7.8	20.4	70.2	CoilSurveyScan	17:41:10	17:41:18	0.1	SenseRefScan	17:41:20	17:41:31	0.2	SmartBrain	17:41:33	17:42:09	0.6	CoilSurveyScan	17:42:46	17:42:50	0.1	SenseRefScan	17:42:54	17:43:06	0.2	SURVEY	17:43:10	17:43:44	0.6	CoilSurveyScan	17:43:47	17:43:52	0.1	SenseRefScan	17:43:55	17:44:07	0.2	SURVEY_PCA	17:44:10	17:44:37	0.4	DWI_tra 3mm
2018	2	Brain	nvc_base	41.9	30.1	72	33.7	8.2	38.3	5.5	16.1	63.5	CoilSurveyScan	08:38:46	08:38:53	0.1	SenseRefScan	08:38:57	08:39:08	0.2	SmartBrain	08:39:10	08:39:46	0.6	CoilSurveyScan	08:40:56	08:41:00	0.1	SenseRefScan	08:41:04	08:41:14	0.2	DWIBS_b_0_800	08:41:16	08:46:58	5.7	CoilSurveyScan	08:47:25	08:47:29	0.1	SenseRefScan	08:47:33	08:47:42	0.2	3D_T1_nativ_mDIXON_sag_CS6 m	08:47:45	08:52:07	4.4	T2W_mDixon_MV_XD_tra
2018	4	Brain	nvc_base	67.7	4.5	72.2	60.9	6.8	11.3	10.3	3.4	81.3	CoilSurveyScan	10:09:46	10:09:53	0.1	SenseRefScan	10:09:57	10:10:08	0.2	SmartBrain	10:10:11	10:10:46	0.6	DWI_tra3mm	10:11:29	10:14:02	2.5	CoilSurveyScan	10:14:28	10:14:33	0.1	SenseRefScan	10:14:36	10:14:47	0.2	T1_3D_TFE_nativ	10:14:50	10:18:46	3.9	SWIpCS6.040Pm	10:18:49	10:21:38	2.8	3D_DIR_sagCS3.730p	10:21:51	10:25:02	3.2	SURVEY_SAG
2018	9	Brain	anterior	43.8	30.4	74.1	33.6	10.2	40.5	45.2	23.1	112	CoilSurveyScan	15:23:14	15:23:27	0.2	SenseRefScan	15:23:30	15:23:40	0.2	SmartBrain	15:23:43	15:24:18	0.6	DWI_tra 3mm	15:24:55	15:27:27	2.5	FLAIR_3D_sag_CS7.8	15:27:29	15:31:08	3.6	TOF_3D_tra CS 3.5 40p s	15:31:10	15:33:36	2.4	SWIp CS 6.0 40P m	15:33:38	15:36:27	2.8	T1_FFE_tra	15:36:30	15:39:46	3.3	T2_MV_XD_tra	15:39:50	15:42:27	2.6	CoilSurveyScan
2018	14	Brain	sense_ankle_8_aci	42	33.4	75.4	34.9	7.2	40.5	10.7	27.3	80.1	CoilSurveyScan	17:28:30	17:28:37	0.1	SenseRefScan	17:28:41	17:28:52	0.2	SmartBrain	17:28:54	17:29:30	0.6	DWI_tra 3mm	17:30:12	17:32:45	2.5	SWIp CS 6.0 40P m	17:32:47	17:35:38	2.9	T1_FFE_tra	17:35:41	17:38:55	3.2	CoilSurveyScan	17:38:56	17:38:59	0.1	SenseRefScan	17:39:03	17:39:12	0.2	T2_MV_XD_tra	17:39:15	17:41:52	2.6	CoilSurveyScan
2018	8	Brain	anterior	5		77.4	3.4	1.6		1.9	57.6	64.5	CoilSurveyScan	12:12:59	12:13:07	0.1	SenseRefScan	12:13:11	12:13:21	0.2	SmartBrain	12:13:24	12:13:59	0.6	TOF_3D_tra CS 3.5 40p s	12:14:01	12:14:05	0.1	TOF_3D_tra CS 3.5 40p s	12:15:30	12:17:56	2.4
2018	7	Brain	anterior	48.2	31.1	79.3	43.8	4.4	35.5	5.4	24.6	78.2	CoilSurveyScan	11:11:07	11:11:15	0.1	SenseRefScan	11:11:18	11:11:29	0.2	SmartBrain	11:11:31	11:12:07	0.6	DWI_tra 3mm	11:12:34	11:15:06	2.5	SWIp CS 6.0 40P m	11:15:24	11:18:14	2.8	T1_FFE_tra	11:18:16	11:21:32	3.3	CoilSurveyScan	11:21:34	11:21:39	0.1	SenseRefScan	11:21:42	11:21:53	0.2	TOF_3D_tra CS 3.5 40p s	11:21:56	11:24:26	2.5	FLAIR_3D_sag_CS7.8
2018	7	Brain	sense_shoulder8_dci	60	20.5	80.5	49.3	10.6	31.1	0.2	19.8	80	CoilSurveyScan	13:20:52	13:21:00	0.1	SenseRefScan	13:21:04	13:21:15	0.2	SmartBrain	13:21:17	13:21:53	0.6	DWI_tra 3mm	13:26:09	13:28:41	2.5	TOF_3D_tra CS 3.5 40p s	13:28:44	13:31:11	2.5	SWIp CS 6.0 40P m	13:31:13	13:34:03	2.8	T1_FFE_tra	13:34:05	13:37:19	3.2	T2_MV_XD_tra	13:37:50	13:37:53	0.1	CoilSurveyScan	13:37:58	13:38:02	0.1	SenseRefScan
2018	13	Brain	sense_knee_16_aci	48.1	34.4	82.5	38.1	10	44.4	3.3	33.4	84.8	CoilSurveyScan	16:53:35	16:53:43	0.1	SenseRefScan	16:53:47	16:53:57	0.2	SmartBrain	16:54:00	16:54:35	0.6	DWI_tra 3mm	16:55:21	16:57:53	2.5	FLAIR_3D_sag_CS7.8	16:57:55	17:01:33	3.6	SWIp CS 6.0 40P m	17:01:35	17:04:25	2.8	CoilSurveyScan	17:05:47	17:05:51	0.1	SenseRefScan	17:05:55	17:06:05	0.2	T1_FFE_tra	17:06:07	17:09:21	3.2	TOF_3D_tra CS 3.5 40p s
2018	4	Brain	sense_ankle_8_aci	25.5		83.6	22.7	2.8	60.9	9.5	47.8	82.7	CoilSurveyScan	09:43:17	09:43:25	0.1	SenseRefScan	09:43:29	09:43:39	0.2	SmartBrain	09:43:43	09:44:18	0.6	DWI_tra 3mm	09:45:05	09:47:37	2.5	CoilSurveyScan	09:47:51	09:47:55	0.1	SenseRefScan	09:47:58	09:48:08	0.2	FLAIR_3D_sag_CS7.8	09:48:10	09:51:49	3.6	SWIp CS 6.0 40P m	09:51:51	09:54:41	2.8	CoilSurveyScan	09:56:00	09:56:04	0.1	SenseRefScan
2018	5	Brain	anterior	18.2		84.4	17.2	1.1	67.2	7.2	45.8	71.3	CoilSurveyScan	12:44:54	12:45:28	0.6	SenseRefScan	12:45:32	12:45:42	0.2	SmartBrain	12:45:45	12:46:21	0.6	DWI_tra 3mm	12:46:40	12:49:19	2.6	FLAIR_3D_sag_CS7.8	12:49:21	12:52:59	3.6	SWIp CS 6.0 40P m	12:53:01	12:55:50	2.8	CoilSurveyScan	12:56:13	12:56:17	0.1	SenseRefScan	12:56:22	12:56:31	0.2	T1_3D_TFE_nativ	12:56:35	13:00:27	3.9	T2_MV_XD_tra
2018	7	Brain	nvc_base	36.9		85.1	33.5	3.4	51.6	2.9	38	77.8	CoilSurveyScan	13:23:43	13:23:50	0.1	SenseRefScan	13:23:54	13:24:04	0.2	SmartBrain	13:24:07	13:24:42	0.6	DWI_tra 3mm	13:25:02	13:27:34	2.5	TOF_3D_tra CS 3.5 40p s	13:27:36	13:30:03	2.5	SWIp CS 6.0 40P m	13:30:05	13:32:55	2.8	T1_FFE_tra	13:32:58	13:36:11	3.2	T2_MV_XD_tra	13:36:13	13:38:51	2.6	CoilSurveyScan	13:39:11	13:39:16	0.1	SenseRefScan
2018	1	Brain	posterior	57.2	28.3	85.5	49.7	7.6	35.9	4.7	23	84.9	CoilSurveyScan	09:11:25	09:11:56	0.5	SenseRefScan	09:12:00	09:12:11	0.2	SmartBrain	09:12:13	09:12:49	0.6	DWI_tra 3mm	09:14:26	09:16:58	2.5	DWI_tra 3mm r	09:17:02	09:19:49	2.8	FLAIR_3D_sag_CS8.2 30P m	09:19:51	09:23:39	3.8	FLAIR_3D_sag_CS8.2 30P m r	09:23:41	09:27:19	3.6	SWIp CS 6.0 40P m	09:27:21	09:30:11	2.8	SWIp CS 6.0 40P m r	09:30:13	09:33:03	2.8	T1_FFE_tra
2018	5	Brain	nvc_base	27.2		88.2	24.8	2.3	63.4	0.2	54.7	82.1	CoilSurveyScan	10:12:49	10:12:57	0.1	SenseRefScan	10:12:59	10:13:10	0.2	SmartBrain	10:13:13	10:13:48	0.6	DWI_tra 3mm	10:14:55	10:17:27	2.5	FLAIR_3D_sag_CS7.8	10:17:48	10:21:27	3.6	T1_3D_TFE_nativ	10:21:30	10:25:23	3.9	3D_DIR_sag CS 3.7 30p	10:25:54	10:30:53	5	T2W_MV_XD_cor	10:30:58	10:34:25	3.5	SWIp CS 6.0 40P m	10:34:28	10:37:18	2.8	T2_MV_XD_tra
2018	13	Brain	nvc_base	48.5		91.2	41.4	7.1	49.7	18.7	35.2	102.4	CoilSurveyScan	15:49:32	15:49:40	0.1	SenseRefScan	15:49:44	15:49:58	0.2	SenseRefScan	15:50:03	15:50:16	0.2	SURVEY	15:50:20	15:50:54	0.6	3D_Spine_VIEW_T2W CS3.5 0.8iso CS3.5	15:51:33	15:57:40	6.1	STIR_longTE_sag	15:57:43	16:01:54	4.2	3D_Spine_VIEW_T1W	16:01:57	16:06:52	4.9	CoilSurveyScan	16:07:11	16:07:15	0.1	SenseRefScan	16:07:20	16:07:32	0.2	3D_T1_BrainVIEW_BB_MSDE CS4.5 30P m
2018	5	Brain	anterior	45.8		91.6	41.3	4.5	50.3	9.7	42.2	97.8	CoilSurveyScan	14:14:41	14:14:56	0.2	Survey ComforTone	14:15:00	14:15:20	0.3	SenseRefScan	14:16:24	14:16:35	0.2	FLAIR_3D_sag_CS7.8	14:16:37	14:20:27	3.8	cs_3D_Brain_VIEW_T2 1nsa	14:20:39	14:24:35	3.9	T2W_TSE PSS CT	14:24:38	14:27:10	2.5	cs_T2W_TSE PSS CT	14:27:21	14:29:10	1.8	SURVEY	14:29:33	14:30:09	0.6	T2_TSE_sag	14:30:11	14:30:12	0	CoilSurveyScan
2018	6	Brain	nvc_base	17.3		94.4	16.4	0.9		0.2	65.8	83.3	CoilSurveyScan	11:48:44	11:48:51	0.1	SenseRefScan	11:48:55	11:49:06	0.2	SmartBrain	11:49:08	11:49:44	0.6	DWI_tra 3mm	11:50:12	11:52:43	2.5	FLAIR_3D_sag_CS7.8	11:52:46	11:56:24	3.6	SWIp CS 6.0 40P m	11:56:37	11:59:27	2.8	T1_3D_TFE_nativ	11:59:30	12:03:22	3.9	T2_MV_XD_tra	12:03:25	12:06:02	2.6
2018	3	Brain	sense_breast_7m_aci	36.2			30	6.2		0.4	61.7	98.4	CoilSurveyScan	10:03:03	10:03:16	0.2	SenseRefScan	10:03:19	10:03:29	0.2	SmartBrain	10:03:32	10:04:08	0.6	CoilSurveyScan	10:06:19	10:06:24	0.1	SenseRefScan	10:06:28	10:06:39	0.2	DWIBS_b_0_800	10:06:41	10:12:25	5.7	3D_T1_nativ_mDIXON_sag_CS6 m	10:12:33	10:16:52	4.3	T2W_mDixon_MV_XD_tra	10:16:57	10:22:18	5.3	SenseRefScan	10:22:40	10:22:53	0.2	T2W_mDixon_MV_XD_cor
2018	7	Brain	nvc_base	17.1			16.4	0.7		0.8	69.3	87.2	CoilSurveyScan	12:17:16	12:17:23	0.1	SenseRefScan	12:17:27	12:17:37	0.2	SmartBrain	12:17:40	12:18:16	0.6	DWI_tra 3mm	12:18:42	12:21:15	2.5	FLAIR_3D_sag_CS7.8	12:21:17	12:24:56	3.6	SWIp CS 6.0 40P m	12:24:58	12:27:48	2.8	T1_3D_TFE_nativ	12:27:50	12:31:43	3.9	T2_MV_XD_tra	12:31:46	12:34:24	2.6
2018	7	Brain	nvc_base	24.6			19.6	5		3.2	58.3	86.1	CoilSurveyScan	12:15:58	12:16:06	0.1	SenseRefScan	12:16:09	12:16:20	0.2	SmartBrain	12:16:22	12:16:58	0.6	DWI_tra 3mm	12:17:32	12:20:04	2.5	CoilSurveyScan	12:22:40	12:22:46	0.1	SenseRefScan	12:22:49	12:22:59	0.2	SmartBrain	12:23:02	12:23:35	0.6	DWI_tra 3mm	12:24:57	12:27:19	2.4	FLAIR_3D_sag_CS7.8	12:27:21	12:31:00	3.6	SWIp CS 6.0 40P m
2018	5	Brain	anterior	25.5			22.8	2.8		0.9	74	100.4	CoilSurveyScan	11:20:55	11:21:02	0.1	SenseRefScan	11:21:06	11:21:16	0.2	SmartBrain	11:21:19	11:21:55	0.6	DWI_tra 3mm	11:23:09	11:25:42	2.5	FLAIR_3D_sag_CS7.8	11:26:30	11:30:09	3.7	SWIp CS 6.0 40P m	11:30:11	11:33:01	2.8	T1_3D_TFE_nativ	11:33:29	11:37:23	3.9	T2_MV_XD_tra	11:37:25	11:40:03	2.6	Small DWI_Pons_ZOOM_Tra	11:40:06	11:46:27	6.3
2018	11	Brain	anterior	19.4			17.2	2.2		4.6	20	44	CoilSurveyScan	16:29:43	16:29:51	0.1	SenseRefScan	16:29:55	16:30:05	0.2	SmartBrain	16:30:08	16:30:44	0.6	DWI_tra3mm	16:31:36	16:32:34	1	DWI_tra3mm	16:32:57	16:35:19	2.4	FLAIR_3D_sag_CS7.8	16:35:37	16:39:16	3.6	SWIpCS6.040Pm	16:39:18	16:42:07	2.8	T1_3D_TFE_nativ	16:42:34	16:46:27	3.9	T2_MV_XD_tra	16:46:30	16:49:07	2.6
2018	8	Brain	nvc_base	100.6	5.8		92.9	7.7	13.5	0.4	2.4	103.5	CoilSurveyScan	12:49:20	12:49:28	0.1	SenseRefScan	12:49:33	12:49:43	0.2	SmartBrain	12:49:46	12:50:21	0.6	DWI_tra 3mm	12:50:57	12:53:49	2.9	SWIp CS 6.0 40P m	12:53:50	12:56:59	3.1	T1_FFE_tra	12:57:02	13:00:52	3.8	T2_MV_XD_tra	13:00:59	13:04:52	3.9	SURVEY_SAG	13:05:16	13:06:22	1.1	SURVEY_COR	13:06:23	13:07:26	1.1	SURVEY_COR
2018	6	Brain	nvc_base	28.4			26.3	2.1		0.8	87.9	117.2	CoilSurveyScan	11:55:29	11:55:36	0.1	SenseRefScan	11:55:39	11:55:50	0.2	SmartBrain	11:55:52	11:56:28	0.6	DWI_tra3mm	11:56:47	11:59:19	2.5	SWIpCS6.040Pm	11:59:21	12:02:12	2.9	SmallDWI_Pons_ZOOM_Tra	12:02:15	12:08:35	6.3	CoilSurveyScan	12:08:45	12:08:49	0.1	SenseRefScan	12:08:53	12:09:02	0.2	T1_FFE_tra	12:09:05	12:12:19	3.2	CoilSurveyScan
2018	7	Brain	anterior	43.7			39.3	4.3		1.4	101.3	146.4	CoilSurveyScan	11:16:42	11:16:50	0.1	SenseRefScan	11:16:54	11:17:05	0.2	SmartBrain	11:17:07	11:17:43	0.6	DWI_tra 3mm	11:18:08	11:20:40	2.5	SWIp CS 6.0 40P m	11:20:52	11:23:42	2.8	Small DWI_Pons_ZOOM_Tra	11:23:44	11:29:36	5.9	T1_FFE_tra	11:29:39	11:32:55	3.3	T2_DRIVE_HR_tra CS 1.6 25P s	11:33:27	11:37:32	4.1	CoilSurveyScan	11:39:46	11:39:50	0.1	SenseRefScan
2018	14	Breast	sense_ankle_8_aci	17.9		17.9	16.9	1		0.2	10	28.1	CoilSurveyScan	19:01:55	19:02:08	0.2	SenseRefScan	19:02:12	19:02:20	0.1	SmartBreast	19:02:22	19:03:11	0.8	STIR_TSE_tra_CS3.7_20P s	19:03:30	19:06:12	2.7	dyn_T1_2D_FFE_RL	19:06:29	19:13:27	7	T1_KM_THRIVE_HR_tra CS 4.5 40p m	19:13:29	19:15:25	1.9	T2_MVXD_Axilla	19:15:40	19:19:47	4.1
2018	13	Breast	nvc_base	18.1		18.1	16.6	1.5	1.5	0.1	62.9	81.2	CoilSurveyScan	17:13:10	17:13:18	0.1	SenseRefScan	17:13:22	17:13:31	0.1	SmartBreast	17:13:33	17:14:23	0.8	STIR_TSE_tra_CS3.7_20P s	17:14:38	17:17:20	2.7	dyn_T1_2D_FFE	17:17:45	17:24:29	6.7	T1_KM_THRIVE_HR_tra CS 4.5 40p m	17:24:32	17:26:28	1.9	T2_MVXD_Axilla	17:27:08	17:31:15	4.1
2018	12	Breast	nvc_base	19.5		19.5	16.9	2.6	2.6	0.5	13	33.1	CoilSurveyScan	18:39:40	18:39:48	0.1	SenseRefScan	18:39:52	18:40:00	0.1	SmartBreast	18:40:03	18:40:52	0.8	STIR_TSE_tra_CS3.7_20P s	18:41:39	18:44:26	2.8	dyn_T1_2D_FFE	18:45:28	18:52:13	6.7	T1_KM_THRIVE_HR_tra CS 4.5 40p m	18:52:33	18:54:30	1.9	CoilSurveyScan	18:54:43	18:54:49	0.1	SenseRefScan	18:54:53	18:55:02	0.1	T2_MVXD_Axilla	18:55:04	18:59:11	4.1
2018	16	Breast	nvc_base	20		20	16.9	3.1	3.1	12.7	24.3	57	CoilSurveyScan	19:11:58	19:12:06	0.1	SenseRefScan	19:12:10	19:12:19	0.1	SmartBreast	19:12:21	19:13:11	0.8	STIR_TSE_tra_CS3.7_20P s	19:14:01	19:16:44	2.7	dyn_T1_2D_FFE_RL	19:18:30	19:25:27	7	T1_KM_THRIVE_HR_tra CS 4.5 40p m	19:25:29	19:27:29	2	T2_MVXD_Axilla	19:27:51	19:31:58	4.1
2018	16	Breast	nvc_base	20		20	16.8	3.2	3.2	9.1	13	42	CoilSurveyScan	18:52:42	18:52:50	0.1	SenseRefScan	18:52:53	18:53:02	0.1	SmartBreast	18:53:04	18:53:55	0.8	STIR_TSE_tra_CS3.7_20P s	18:54:23	18:57:06	2.7	dyn_T1_2D_FFE	18:58:01	19:04:46	6.7	T1_KM_THRIVE_HR_tra CS 4.5 40p m	19:04:49	19:06:55	2.1	T2_MVXD_Axilla	19:08:33	19:12:40	4.1
2018	18	Breast	nvc_base	20.2		20.2	16.7	3.5	3.5	0.2	23.4	43.8	CoilSurveyScan	18:51:08	18:51:16	0.1	SenseRefScan	18:51:19	18:51:28	0.1	SmartBreast	18:51:30	18:52:20	0.8	STIR_TSE_tra_CS3.7_20P s	18:53:01	18:55:43	2.7	dyn_T1_2D_FFE	18:56:10	19:02:55	6.7	T1_KM_THRIVE_HR_tra CS 4.5 40p m	19:02:57	19:04:55	2	T2_MVXD_Axilla	19:07:12	19:11:19	4.1
2018	10	Breast	nvc_base	17.7	6.2	23.9	16.6	1.1	7.3	0.2	0.6	18.5	CoilSurveyScan	15:55:44	15:55:52	0.1	SenseRefScan	15:55:56	15:56:05	0.1	SmartBreast	15:56:07	15:56:57	0.8	STIR_TSE_tra_CS3.7_20P s	15:57:18	16:00:00	2.7	dyn_T1_2D_FFE	16:00:27	16:07:12	6.7	T1_KM_THRIVE_HR_tra CS 4.5 40p m	16:07:15	16:09:16	2	T2_MVXD_Axilla	16:09:23	16:13:25	4
2018	3	Breast	sense_breast_7m_aci	18.3	6.6	25	17.2	1.2	7.8	12.6	6.4	37.3	CoilSurveyScan	09:38:27	09:38:34	0.1	SenseRefScan	09:38:38	09:38:46	0.1	SmartBreast	09:38:48	09:39:37	0.8	STIR_TSE_tra_CS3.7_20P s	09:40:01	09:42:43	2.7	dyn_T1_2D_FFE_RL	09:43:10	09:50:06	6.9	T1_KM_THRIVE_HR_tra CS 4.5 40p m	09:50:09	09:52:15	2.1	CoilSurveyScan	09:52:20	09:52:25	0.1	SenseRefScan	09:52:30	09:52:39	0.1	T2_MVXD_Axilla	09:52:41	09:56:47	4.1
2018	5	Breast	nvc_base	20.4	5.2	25.6	17.6	2.8	8	4.2	0.9	25.4	CoilSurveyScan	10:57:20	10:57:28	0.1	SenseRefScan	10:57:32	10:57:41	0.1	SmartBreast	10:57:43	10:58:33	0.8	STIR_TSE_tra_CS3.7_20P s	10:59:49	11:02:31	2.7	dyn_T1_2D_FFE_RL	11:03:39	11:11:02	7.4	T1_KM_THRIVE_HR_tra CS 4.5 40p m	11:11:04	11:13:09	2.1	CoilSurveyScan	11:13:16	11:13:21	0.1	SenseRefScan	11:13:27	11:13:35	0.1	T2_MVXD_Axilla	11:13:37	11:17:44	4.1
2018	1	Breast	nvc_base	18.5	7.1	25.6	17.2	1.4	8.5	7.3	6.7	32.6	CoilSurveyScan	07:45:42	07:46:14	0.5	SenseRefScan	07:46:18	07:46:27	0.1	SmartBreast	07:46:28	07:47:18	0.8	STIR_TSE_tra_CS3.7_20P s	07:47:43	07:50:25	2.7	dyn_T1_2D_FFE	07:51:03	07:57:48	6.8	T1_KM_THRIVE_HR_tra CS 4.5 40p m	07:57:50	07:59:56	2.1	T2_MVXD_Axilla	08:00:07	08:04:13	4.1
2018	14	Breast	anterior	18.5	7.6	26.1	16.9	1.6	9.2	3.9	7.4	29.8	CoilSurveyScan	16:41:58	16:42:07	0.1	SenseRefScan	16:42:11	16:42:19	0.1	SmartBreast	16:42:22	16:43:12	0.8	STIR_TSE_tra_CS3.7_20P s	16:43:26	16:46:08	2.7	dyn_T1_2D_FFE_RL	16:46:30	16:53:29	7	T1_KM_THRIVE_HR_tra CS 4.5 40p m	16:53:39	16:55:34	1.9	T2_MVXD_Axilla	16:56:19	17:00:27	4.1
2018	3	Breast	nvc_base	19.6	7	26.6	16.8	2.7	9.8	9.5	0.3	29.4	CoilSurveyScan	08:48:12	08:48:20	0.1	SenseRefScan	08:48:24	08:48:33	0.1	SmartBreast	08:48:35	08:49:25	0.8	STIR_TSE_tra_CS3.7_20P s	08:49:59	08:52:42	2.7	dyn_T1_2D_FFE	08:54:13	09:00:59	6.8	T1_KM_THRIVE_HR_tra CS 4.5 40p m	09:01:02	09:03:08	2.1	T2_MVXD_Axilla	09:03:38	09:07:45	4.1
2018	5	Breast	posterior	19.3	7.3	26.7	16.7	2.6	9.9	4.6	0.5	24.4	CoilSurveyScan	11:25:43	11:25:51	0.1	SenseRefScan	11:25:54	11:26:03	0.1	SmartBreast	11:26:05	11:26:55	0.8	STIR_TSE_tra_CS3.7_20P s	11:27:31	11:30:13	2.7	dyn_T1_2D_FFE	11:31:37	11:38:23	6.8	T1_KM_THRIVE_HR_tra CS 4.5 40p m	11:38:36	11:40:38	2	T2_MVXD_Axilla	11:40:56	11:45:03	4.1
2018	2	Breast	nvc_base	19.1	7.7	26.9	16.8	2.3	10.1	7.7	0.5	27.3	CoilSurveyScan	08:18:04	08:18:12	0.1	SenseRefScan	08:18:16	08:18:25	0.1	SmartBreast	08:18:27	08:19:17	0.8	STIR_TSE_tra_CS3.7_20P s	08:19:56	08:22:39	2.7	dyn_T1_2D_FFE	08:23:58	08:30:50	6.9	T1_KM_THRIVE_HR_tra CS 4.5 40p m	08:30:52	08:32:49	2	T2_MVXD_Axilla	08:33:04	08:37:11	4.1
2018	2	Breast	nvc_base	19.1	7.8	27	17.1	2	9.8	6.1	0.6	25.8	CoilSurveyScan	08:14:38	08:14:47	0.1	SenseRefScan	08:14:51	08:15:00	0.1	SmartBreast	08:15:02	08:15:52	0.8	STIR_TSE_tra_CS3.7_20P s	08:16:34	08:19:16	2.7	CoilSurveyScan	08:20:06	08:20:11	0.1	SenseRefScan	08:20:14	08:20:23	0.1	dyn_T1_2D_FFE	08:20:24	08:27:24	7	T1_KM_THRIVE_HR_tra CS 4.5 40p m	08:27:27	08:29:25	2	T2_MVXD_Axilla	08:29:39	08:33:46	4.1
2018	11	Breast	anterior	19.3	7.8	27.1	17.8	1.5	9.3	6.5	3.6	29.4	CoilSurveyScan	15:23:54	15:24:02	0.1	SenseRefScan	15:24:06	15:24:15	0.1	SmartBreast	15:24:17	15:25:07	0.8	STIR_TSE_tra_CS3.7_20P s	15:25:37	15:28:19	2.7	dyn_T1_2D_FFE	15:28:58	15:36:36	7.6	T1_KM_THRIVE_HR_tra CS 4.5 40p m	15:36:38	15:38:38	2	CoilSurveyScan	15:38:46	15:38:51	0.1	SenseRefScan	15:38:57	15:39:06	0.1	T2_MVXD_Axilla	15:39:07	15:43:13	4.1
2018	11	Breast	posterior	19	8.1	27.1	17.2	1.8	9.9	1.7	1.3	22	CoilSurveyScan	16:02:03	16:02:12	0.1	SenseRefScan	16:02:15	16:02:24	0.1	SmartBreast	16:02:27	16:03:17	0.8	STIR_TSE_tra_CS3.7_20P s	16:04:00	16:06:43	2.7	dyn_T1_2D_FFE	16:07:09	16:14:15	7.1	T1_KM_THRIVE_HR_tra CS 4.5 40p m	16:14:18	16:16:26	2.1	T2_MVXD_Axilla	16:16:54	16:21:01	4.1
2018	5	Breast	sense_breast_7m_aci	19.8	8.2	28	17.4	2.4	10.6	0.3	2.2	22.4	CoilSurveyScan	10:56:19	10:56:49	0.5	SenseRefScan	10:56:55	10:57:04	0.1	SmartBreast	10:57:07	10:57:57	0.8	STIR_TSE_tra_CS3.7_20P s	10:58:45	11:01:28	2.7	dyn_T1_2D_FFE_RL	11:02:36	11:09:33	6.9	T1_KM_THRIVE_HR_tra CS 4.5 40p m	11:09:35	11:11:44	2.1	T2_MVXD_Axilla	11:12:02	11:16:09	4.1
2018	1	Breast	nvc_base	20.9	7.2	28.1	18.4	2.6	9.7	10.5	0.8	32.3	CoilSurveyScan	07:48:09	07:48:41	0.5	SenseRefScan	07:48:45	07:48:53	0.1	SmartBreast	07:48:55	07:49:44	0.8	STIR_TSE_tra_CS3.7_20P s	07:50:19	07:53:01	2.7	dyn_T1_2D_FFE	07:54:17	08:01:56	7.6	T1_KM_THRIVE_HR_tra CS 4.5 40p m	08:01:58	08:04:08	2.2	CoilSurveyScan	08:04:40	08:04:46	0.1	SenseRefScan	08:04:49	08:04:58	0.1	T2_MVXD_Axilla	08:04:59	08:09:05	4.1
2018	4	Breast	nvc_base	20.8	7.2	28.1	17.1	3.7	11	5.9	3.2	30	CoilSurveyScan	09:33:59	09:34:08	0.1	SenseRefScan	09:34:11	09:34:20	0.1	SmartBreast	09:34:23	09:35:13	0.8	STIR_TSE_tra_CS3.7_20P s	09:35:46	09:38:28	2.7	dyn_T1_2D_FFE	09:40:49	09:47:48	7	T1_KM_THRIVE_HR_tra CS 4.5 40p m	09:48:17	09:50:14	1.9	CoilSurveyScan	09:50:21	09:50:27	0.1	SenseRefScan	09:50:31	09:50:40	0.1	T2_MVXD_Axilla	09:50:44	09:54:50	4.1
2018	15	Breast	sense_knee_16_aci	19.1	9.1	28.2	17.3	1.8	10.9	0.2	3.8	23	CoilSurveyScan	17:04:23	17:04:31	0.1	SenseRefScan	17:04:34	17:04:43	0.1	SmartBreast	17:04:45	17:05:34	0.8	STIR_TSE_tra_CS3.7_20P s	17:06:34	17:09:17	2.7	dyn_T1_2D_FFE_RL	17:09:36	17:16:50	7.2	T1_KM_THRIVE_HR_tra CS 4.5 40p m	17:16:53	17:18:49	1.9	CoilSurveyScan	17:19:04	17:19:09	0.1	SenseRefScan	17:19:13	17:19:21	0.1	T2_MVXD_Axilla	17:19:24	17:23:30	4.1
2018	10	Breast	anterior	18.1	10.2	28.3	16.9	1.2	11.4	8.8	6.5	33.4	CoilSurveyScan	16:12:34	16:12:42	0.1	SenseRefScan	16:12:46	16:12:55	0.1	SmartBreast	16:12:57	16:13:47	0.8	STIR_TSE_tra_CS3.7_20P s	16:14:15	16:16:57	2.7	dyn_T1_2D_FFE_RL	16:17:28	16:24:26	7	T1_KM_THRIVE_HR_tra CS 4.5 40p m	16:24:28	16:26:33	2.1	T2_MVXD_Axilla	16:26:36	16:30:38	4
2018	18	Breast	nvc_base	18.9	9.5	28.4	17.1	1.8	11.3	5.1	5.9	29.9	CoilSurveyScan	18:05:31	18:05:39	0.1	SenseRefScan	18:05:43	18:05:51	0.1	SmartBreast	18:05:54	18:06:44	0.8	STIR_TSE_tra_CS3.7_20P s	18:07:24	18:10:07	2.7	dyn_T1_2D_FFE_RL	18:10:56	18:17:58	7	T1_KM_THRIVE_HR_tra CS 4.5 40p m	18:18:01	18:20:06	2.1	T2_MVXD_Axilla	18:20:17	18:24:24	4.1
2018	11	Breast	sense_shoulder8_dci	21.3	7.2	28.5	18.4	3	10.1	25.2	6.7	53.3	CoilSurveyScan	16:07:32	16:07:41	0.1	SenseRefScan	16:07:45	16:07:54	0.1	SmartBreast	16:07:56	16:08:46	0.8	STIR_TSE_tra_CS3.7_20P s	16:09:37	16:12:20	2.7	dyn_T1_2D_FFE_RL	16:13:36	16:21:25	7.8	T1_KM_THRIVE_HR_tra CS 4.5 40p m	16:21:53	16:23:50	2	CoilSurveyScan	16:23:57	16:24:02	0.1	SenseRefScan	16:24:08	16:24:17	0.1	T2_MVXD_Axilla	16:24:19	16:28:51	4.5
2018	6	Breast	anterior	20.5	8	28.5	17	3.5	11.5	13.3	0.4	34.2	CoilSurveyScan	11:15:29	11:15:37	0.1	SenseRefScan	11:15:41	11:15:50	0.1	SmartBreast	11:15:52	11:16:42	0.8	STIR_TSE_tra_CS3.7_20P s	11:17:14	11:19:57	2.7	dyn_T1_2D_FFE_RL	11:22:09	11:29:18	7.1	T1_KM_THRIVE_HR_tra CS 4.5 40p m	11:29:51	11:31:48	2	T2_MVXD_Axilla	11:31:54	11:36:01	4.1
2018	2	Breast	sense_small_extr_8_aci	18.6	10	28.6	16.9	1.7	11.7	9.2	7	34.7	CoilSurveyScan	08:39:56	08:40:04	0.1	SenseRefScan	08:40:08	08:40:16	0.1	SmartBreast	08:40:18	08:41:08	0.8	STIR_TSE_tra_CS3.7_20P s	08:41:30	08:44:13	2.7	dyn_T1_2D_FFE	08:44:58	08:51:44	6.8	T1_KM_THRIVE_HR_tra CS 4.5 40p m	08:51:47	08:53:45	2	CoilSurveyScan	08:54:05	08:54:10	0.1	SenseRefScan	08:54:16	08:54:24	0.1	T2_MVXD_Axilla	08:54:26	08:58:32	4.1
2018	14	Breast	sense_knee_16_aci	21.3	7.8	29.2	18.4	3	10.8	10.2	0.7	32.2	CoilSurveyScan	18:37:33	18:37:45	0.2	SenseRefScan	18:37:49	18:37:57	0.1	SmartBreast	18:37:59	18:38:49	0.8	STIR_TSE_tra_CS3.7_20P s	18:39:37	18:42:20	2.7	dyn_T1_2D_FFE_RL	18:43:23	18:51:16	7.9	T1_KM_THRIVE_HR_tra CS 4.5 40p m	18:51:18	18:53:35	2.3	CoilSurveyScan	18:54:28	18:54:33	0.1	SenseRefScan	18:54:37	18:54:46	0.1	T2_MVXD_Axilla	18:54:47	18:58:53	4.1
2018	9	Breast	anterior	18.7	10.7	29.3	17.2	1.4	12.1	13.5	6.9	39	CoilSurveyScan	16:22:44	16:22:52	0.1	SenseRefScan	16:22:57	16:23:05	0.1	SmartBreast	16:23:07	16:23:57	0.8	STIR_TSE_tra_CS3.7_20P s	16:24:25	16:27:07	2.7	dyn_T1_2D_FFE_RL	16:27:38	16:34:43	7.1	T1_KM_THRIVE_HR_tra CS 4.5 40p m	16:34:45	16:36:43	2	CoilSurveyScan	16:36:55	16:37:00	0.1	SenseRefScan	16:37:06	16:37:15	0.1	T2_MVXD_Axilla	16:37:17	16:41:23	4.1
2018	11	Breast	anterior	19.7	9.9	29.5	17.4	2.3	12.2	0.5	4.8	24.9	CoilSurveyScan	15:47:01	15:47:09	0.1	SenseRefScan	15:47:13	15:47:21	0.1	SmartBreast	15:47:23	15:48:12	0.8	STIR_TSE_tra_CS3.7_20P s	15:48:50	15:51:32	2.7	dyn_T1_2D_FFE	15:52:30	15:59:59	7.5	T1_KM_THRIVE_HR_tra CS 4.5 40p m	16:00:19	16:02:16	1.9	T2_MVXD_Axilla	16:02:33	16:06:40	4.1
2018	4	Breast	sense_wrist_8_aci	20.2	9.4	29.6	18.1	2.1	11.5	10.8	9.2	40.1	CoilSurveyScan	10:22:08	10:22:16	0.1	SenseRefScan	10:22:20	10:22:29	0.1	SmartBreast	10:22:31	10:23:20	0.8	STIR_TSE_tra_CS3.7_20P s	10:24:02	10:26:44	2.7	dyn_T1_2D_FFE_RL	10:27:23	10:34:21	7	CoilSurveyScan	10:34:45	10:34:51	0.1	SenseRefScan	10:34:55	10:35:03	0.1	T1_KM_THRIVE_HR_tra CS 4.5 40p m	10:35:05	10:37:50	2.8	CoilSurveyScan	10:37:52	10:37:57	0.1	SenseRefScan
2018	5	Breast	sense_breast_7m_aci	18.9	10.7	29.6	16.9	2	12.7	0.2	5.5	24.6	CoilSurveyScan	10:51:45	10:51:52	0.1	SenseRefScan	10:51:56	10:52:05	0.1	SmartBreast	10:52:06	10:52:56	0.8	STIR_TSE_tra_CS3.7_20P s	10:53:29	10:56:11	2.7	dyn_T1_2D_FFE	10:56:49	11:03:41	6.9	T1_KM_THRIVE_HR_tra CS 4.5 40p m	11:03:50	11:05:55	2.1	T2_MVXD_Axilla	11:06:32	11:10:39	4.1
2018	1	Breast	sense_knee_16_aci	21.4	9	30.4	18.5	2.8	11.8	9.5	1.7	32.5	CoilSurveyScan	07:43:34	07:44:05	0.5	SenseRefScan	07:44:09	07:44:13	0.1	SenseRefScan	07:45:01	07:45:11	0.2	SmartBreast	07:45:12	07:46:02	0.8	STIR_TSE_tra_CS3.7_20P s	07:46:24	07:49:06	2.7	dyn_T1_2D_FFE_RL	07:50:29	07:58:26	8	T1_KM_THRIVE_HR_tra CS 4.5 40p m	07:58:29	08:00:40	2.2	T2_MVXD_Axilla	08:00:49	08:04:56	4.1
2018	12	Breast	posterior	20.8	9.6	30.4	18	2.9	12.4	16.7	9.1	46.7	CoilSurveyScan	16:06:38	16:06:46	0.1	SenseRefScan	16:06:50	16:06:59	0.1	SmartBreast	16:07:01	16:07:51	0.8	CoilSurveyScan	16:09:14	16:09:20	0.1	SenseRefScan	16:09:24	16:09:33	0.1	STIR_TSE_tra_CS3.7_20P s	16:09:35	16:12:21	2.8	dyn_T1_2D_FFE_RL	16:13:24	16:21:02	7.6	T1_KM_THRIVE_HR_tra CS 4.5 40p m	16:21:10	16:23:20	2.2	T2_MVXD_Axilla	16:23:25	16:27:28	4
2018	4	Breast	sense_knee_16_aci	20.2	10.2	30.4	17.9	2.3	12.5	5.7	6	31.9	CoilSurveyScan	09:29:24	09:29:32	0.1	SenseRefScan	09:29:36	09:29:45	0.1	SmartBreast	09:29:47	09:30:37	0.8	STIR_TSE_tra_CS3.7_20P s	09:31:36	09:34:19	2.7	CoilSurveyScan	09:35:16	09:35:22	0.1	SenseRefScan	09:35:25	09:35:33	0.1	dyn_T1_2D_FFE_RL	09:35:35	09:42:39	7.1	T1_KM_THRIVE_HR_tra CS 4.5 40p m	09:42:41	09:45:23	2.7	T2_MVXD_Axilla	09:45:29	09:49:36	4.1
2018	6	Breast	nvc_base	18.9	11.5	30.4	17.5	1.4	12.9	5	11.3	35.2	CoilSurveyScan	11:16:00	11:16:09	0.1	SenseRefScan	11:16:12	11:16:21	0.1	SmartBreast	11:16:23	11:17:13	0.8	STIR_TSE_tra_CS3.7_20P s	11:17:45	11:20:28	2.7	dyn_T1_2D_FFE_RL	11:20:58	11:28:16	7.3	T1_KM_THRIVE_HR_tra CS 4.5 40p m	11:28:18	11:30:20	2	CoilSurveyScan	11:30:28	11:30:33	0.1	SenseRefScan	11:30:38	11:30:47	0.1	T2_MVXD_Axilla	11:30:49	11:34:55	4.1
2018	13	Breast	anterior	21.8	8.7	30.5	18.9	2.9	11.6	12	7.7	41.5	CoilSurveyScan	15:37:58	15:38:06	0.1	SenseRefScan	15:38:11	15:38:19	0.1	SmartBreast	15:38:22	15:39:12	0.8	STIR_TSE_tra_CS3.7_20P s	15:39:59	15:42:41	2.7	dyn_T1_2D_FFE_RL	15:44:22	15:51:22	7	T1_KM_THRIVE_HR_tra CS 4.5 40p m	15:51:25	15:53:31	2.1	T2_MVXD_Axilla	15:53:35	15:57:38	4	T1_KM_THRIVE_HR_tra CS 4.5 40p m	15:57:50	15:59:47	1.9
2018	1	Breast	nvc_base	19.4	11.1	30.5	17.6	1.8	12.9	0.3	4.4	24.1	CoilSurveyScan	07:41:02	07:41:34	0.5	SenseRefScan	07:41:38	07:41:47	0.1	SmartBreast	07:41:49	07:42:38	0.8	CoilSurveyScan	07:43:27	07:43:32	0.1	SenseRefScan	07:43:36	07:43:45	0.1	STIR_TSE_tra_CS3.7_20P s	07:43:46	07:46:32	2.8	dyn_T1_2D_FFE_RL	07:47:10	07:54:07	6.9	T1_KM_THRIVE_HR_tra CS 4.5 40p m	07:54:10	07:56:16	2.1	T2_MVXD_Axilla	07:56:22	08:00:28	4.1
2018	4	Breast	anterior	18.7	11.9	30.6	16.6	2.1	13.9	0.2	11.5	30.4	CoilSurveyScan	10:54:41	10:54:50	0.1	SenseRefScan	10:54:54	10:55:03	0.1	SmartBreast	10:55:05	10:55:55	0.8	STIR_TSE_tra_CS3.7_20P s	10:56:25	10:59:08	2.7	dyn_T1_2D_FFE	11:00:01	11:06:46	6.8	T1_KM_THRIVE_HR_tra CS 4.5 40p m	11:06:48	11:08:44	1.9	T2_MVXD_Axilla	11:09:15	11:13:22	4.1
2018	2	Breast	sense_breast_7m_aci	21	10	31	17.8	3.2	13.2	6.9	6.2	34.1	CoilSurveyScan	08:32:06	08:32:14	0.1	SenseRefScan	08:32:19	08:32:27	0.1	SmartBreast	08:32:30	08:33:19	0.8	STIR_TSE_tra_CS3.7_20P s	08:34:09	08:36:51	2.7	dyn_T1_2D_FFE_RL	08:37:05	08:37:14	0.2	dyn_T1_2D_FFE_RL	08:38:09	08:45:28	7.3	T1_KM_THRIVE_HR_tra CS 4.5 40p m	08:45:59	08:48:11	2.2	CoilSurveyScan	08:48:42	08:48:47	0.1	SenseRefScan	08:48:51	08:49:00	0.1	T2_MVXD_Axilla
2018	3	Breast	sense_breast_7m_aci	19.9	11.1	31	17.6	2.3	13.4	12.4	7.1	39.4	CoilSurveyScan	09:35:14	09:35:22	0.1	SenseRefScan	09:35:26	09:35:34	0.1	SmartBreast	09:35:36	09:36:25	0.8	STIR_TSE_tra_CS3.7_20P s	09:36:53	09:39:35	2.7	CoilSurveyScan	09:41:03	09:41:08	0.1	SenseRefScan	09:41:13	09:41:21	0.1	dyn_T1_2D_FFE_RL	09:41:23	09:48:26	7	T1_KM_THRIVE_HR_tra CS 4.5 40p m	09:48:29	09:50:40	2.2	CoilSurveyScan	09:50:43	09:50:48	0.1	SenseRefScan
2018	6	Breast	sense_breast_7m_aci	22.5	8.6	31.1	19	3.5	12.1	11.4	1.7	35.7	CoilSurveyScan	10:32:51	10:32:59	0.1	SenseRefScan	10:33:03	10:33:11	0.1	SmartBreast	10:33:14	10:34:03	0.8	STIR_TSE_tra_CS3.7_20P s	10:35:24	10:38:06	2.7	dyn_T1_2D_FFE_RL	10:39:38	10:47:36	8	T1_KM_THRIVE_HR_tra CS 4.5 40p m	10:47:38	10:50:34	2.9	CoilSurveyScan	10:50:56	10:51:01	0.1	SenseRefScan	10:51:05	10:51:15	0.2	T2_MVXD_Axilla	10:51:17	10:55:23	4.1
2018	1	Breast	nvc_base	20.9	10.2	31.1	17.6	3.3	13.5	12.2	2.6	35.7	CoilSurveyScan	07:41:49	07:42:21	0.5	SenseRefScan	07:42:25	07:42:34	0.1	SmartBreast	07:42:36	07:43:26	0.8	STIR_TSE_tra_CS3.7_20P s	07:44:43	07:47:26	2.7	dyn_T1_2D_FFE_RL	07:48:44	07:55:51	7.1	T1_KM_THRIVE_HR_tra CS 4.5 40p m	07:56:12	07:58:21	2.2	T2_MVXD_Axilla	07:58:36	08:02:43	4.1
2018	4	Breast	anterior	19.2	11.9	31.1	17.2	2	13.9	6.9	6.3	32.4	CoilSurveyScan	10:21:10	10:21:18	0.1	SenseRefScan	10:21:22	10:21:31	0.1	SmartBreast	10:21:33	10:22:23	0.8	STIR_TSE_tra_CS3.7_20P s	10:23:04	10:25:51	2.8	dyn_T1_2D_FFE_RL	10:26:55	10:33:51	6.9	T1_KM_THRIVE_HR_tra CS 4.5 40p m	10:33:53	10:36:08	2.3	T2_MVXD_Axilla	10:36:14	10:40:20	4.1
2018	13	Breast	sense_ankle_8_aci	19.4	12	31.4	17.5	1.8	13.8	0.3	11.7	31.4	CoilSurveyScan	17:15:26	17:15:35	0.1	SenseRefScan	17:15:38	17:15:47	0.1	SmartBreast	17:15:49	17:16:39	0.8	STIR_TSE_tra_CS3.7_20P s	17:17:00	17:19:42	2.7	dyn_T1_2D_FFE_RL	17:20:46	17:28:06	7.3	T1_KM_THRIVE_HR_tra CS 4.5 40p m	17:28:18	17:30:34	2.3	T2_MVXD_Axilla	17:30:43	17:34:49	4.1
2018	1	Breast	nvc_base	20.4	11.1	31.5	18	2.4	13.5	5.4	9.7	35.6	CoilSurveyScan	07:48:22	07:48:54	0.5	SenseRefScan	07:48:57	07:49:06	0.1	SmartBreast	07:49:08	07:49:59	0.8	STIR_TSE_tra_CS3.7_20P s	07:50:43	07:53:26	2.7	dyn_T1_2D_FFE_RL	07:54:32	07:54:45	0.2	CoilSurveyScan	07:54:54	07:55:00	0.1	SenseRefScan	07:55:04	07:55:12	0.1	dyn_T1_2D_FFE_RL	07:55:14	08:02:24	7.2	T1_KM_THRIVE_HR_tra CS 4.5 40p m	08:02:27	08:04:28	2	T2_MVXD_Axilla
2018	15	Breast	anterior	21.4	10.1	31.6	18.1	3.3	13.4	6.6	0.4	28.5	CoilSurveyScan	16:25:30	16:25:39	0.1	SenseRefScan	16:25:42	16:25:51	0.1	SmartBreast	16:25:53	16:26:43	0.8	STIR_TSE_tra_CS3.7_20P s	16:27:25	16:30:08	2.7	dyn_T1_2D_FFE_RL	16:30:53	16:38:45	7.9	T1_KM_THRIVE_HR_tra CS 4.5 40p m	16:38:47	16:40:52	2.1	CoilSurveyScan	16:42:29	16:42:35	0.1	SenseRefScan	16:42:38	16:42:47	0.1	T2_MVXD_Axilla	16:42:49	16:46:56	4.1
2018	2	Breast	nvc_base	20.3	11.6	31.9	17.3	3	14.6	9.7	11.2	41.2	CoilSurveyScan	08:55:11	08:55:19	0.1	SenseRefScan	08:55:23	08:55:32	0.1	SmartBreast	08:55:34	08:56:24	0.8	STIR_TSE_tra_CS3.7_20P s	08:57:34	09:00:17	2.7	dyn_T1_2D_FFE	09:01:47	09:08:34	6.8	T1_KM_THRIVE_HR_tra CS 4.5 40p m	09:08:36	09:11:09	2.5	T2_MVXD_Axilla	09:11:21	09:15:28	4.1
2018	3	Breast	sense_small_extr_8_aci	19.3	12.7	32	17	2.2	14.9	0.3	11.3	30.9	CoilSurveyScan	09:09:03	09:09:11	0.1	SenseRefScan	09:09:15	09:09:23	0.1	SmartBreast	09:09:25	09:10:15	0.8	STIR_TSE_tra_CS3.7_20P s	09:10:38	09:13:20	2.7	dyn_T1_2D_FFE_RL	09:14:33	09:21:30	7	T1_KM_THRIVE_HR_tra CS 4.5 40p m	09:21:32	09:23:28	1.9	CoilSurveyScan	09:23:51	09:23:57	0.1	SenseRefScan	09:24:02	09:24:10	0.1	T2_MVXD_Axilla	09:24:13	09:28:19	4.1
2018	14	Breast	anterior	20.7	11.4	32.1	17.6	3.1	14.4	18.9	0.2	39.8	CoilSurveyScan	16:16:27	16:16:35	0.1	SenseRefScan	16:16:39	16:16:48	0.1	SmartBreast	16:16:50	16:17:40	0.8	STIR_TSE_tra_CS3.7_20P s	16:18:22	16:21:05	2.7	dyn_T1_2D_FFE_RL	16:22:42	16:29:37	6.9	T1_KM_THRIVE_HR_tra CS 4.5 40p m	16:29:40	16:32:12	2.5	CoilSurveyScan	16:32:42	16:32:48	0.1	SenseRefScan	16:32:51	16:33:00	0.1	T2_MVXD_Axilla	16:33:01	16:37:08	4.1
2018	5	Breast	nvc_base	18.2	13.8	32.1	17.3	0.9	14.7	0.1	7.8	26.2	CoilSurveyScan	10:42:19	10:42:27	0.1	SenseRefScan	10:42:31	10:42:40	0.1	SmartBreast	10:42:42	10:43:32	0.8	STIR_TSE_tra_CS3.7_20P s	10:43:53	10:46:36	2.7	dyn_T1_2D_FFE_RL	10:46:45	10:53:56	7.2	T1_KM_THRIVE_HR_tra CS 4.5 40p m	10:53:58	10:55:57	2	CoilSurveyScan	10:56:06	10:56:11	0.1	SenseRefScan	10:56:16	10:56:25	0.1	T2_MVXD_Axilla	10:56:27	11:00:33	4.1
2018	6	Breast	anterior	18.7	13.5	32.1	16.9	1.8	15.3	6.8	6.4	31.9	CoilSurveyScan	11:22:56	11:23:04	0.1	SenseRefScan	11:23:09	11:23:17	0.1	SmartBreast	11:23:20	11:24:10	0.8	STIR_TSE_tra_CS3.7_20P s	11:24:50	11:27:37	2.8	dyn_T1_2D_FFE	11:28:21	11:35:08	6.8	T1_KM_THRIVE_HR_tra CS 4.5 40p m	11:35:10	11:37:15	2.1	T2_MVXD_Axilla	11:37:30	11:41:37	4.1
2018	6	Breast	anterior	24.5	7.9	32.4	18.3	6.2	14.2	9.7	1.6	35.9	CoilSurveyScan	10:23:22	10:23:30	0.1	SenseRefScan	10:23:34	10:23:43	0.1	SmartBreast	10:23:45	10:24:35	0.8	STIR_TSE_tra_CS3.7_20P s	10:26:10	10:29:05	2.9	dyn_T1_2D_FFE_RL	10:32:38	10:40:42	8.1	T1_KM_THRIVE_HR_tra CS 4.5 40p m	10:41:21	10:43:24	2.1	T2_MVXD_Axilla	10:43:46	10:47:53	4.1
2018	2	Breast	sense_ankle_8_aci	19.7	12.8	32.6	17.2	2.5	15.3	0.2	8.9	28.8	CoilSurveyScan	07:57:36	07:57:44	0.1	SenseRefScan	07:57:48	07:57:57	0.1	SmartBreast	07:57:59	07:58:49	0.8	STIR_TSE_tra_CS3.7_20P s	07:59:54	08:02:40	2.8	dyn_T1_2D_FFE	08:03:08	08:09:59	6.9	T1_KM_THRIVE_HR_tra CS 4.5 40p m	08:10:01	08:12:10	2.1	CoilSurveyScan	08:12:55	08:13:00	0.1	SenseRefScan	08:13:04	08:13:12	0.1	T2_MVXD_Axilla	08:13:14	08:17:20	4.1
2018	11	Breast	anterior	19.9	12.8	32.7	17.9	2	14.8	28.9	0.5	49.2	CoilSurveyScan	16:15:21	16:15:35	0.2	SenseRefScan	16:15:38	16:15:47	0.1	SmartBreast	16:15:49	16:16:38	0.8	STIR_TSE_tra_CS3.7_20P s	16:17:20	16:20:02	2.7	CoilSurveyScan	16:20:49	16:20:54	0.1	SenseRefScan	16:20:58	16:21:06	0.1	dyn_T1_2D_FFE_RL	16:21:08	16:28:40	7.5	T1_KM_THRIVE_HR_tra CS 4.5 40p m	16:28:43	16:30:51	2.1	T2_MVXD_Axilla	16:31:06	16:35:13	4.1
2018	3	Breast	sense_breast_7m_aci	20.4	12.6	32.9	17.8	2.5	15.1	3	2	25.4	CoilSurveyScan	09:08:30	09:08:38	0.1	SenseRefScan	09:08:42	09:08:51	0.1	SmartBreast	09:08:52	09:09:42	0.8	STIR_TSE_tra_CS3.7_20P s	09:10:18	09:13:01	2.7	dyn_T1_2D_FFE	09:14:34	09:21:21	6.8	T1_KM_THRIVE_HR_tra CS 4.5 40p m	09:21:24	09:24:30	3.1	T2_MVXD_Axilla	09:24:45	09:28:52	4.1
2018	4	Breast	sense_wrist_8_aci	22.4	10.6	32.9	17.1	5.3	15.8	0.4	7.5	30.2	CoilSurveyScan	10:05:54	10:06:03	0.1	SenseRefScan	10:06:07	10:06:16	0.1	SmartBreast	10:06:17	10:07:07	0.8	CoilSurveyScan	10:08:56	10:09:01	0.1	SenseRefScan	10:09:05	10:09:14	0.1	STIR_TSE_tra_CS3.7_20P s	10:09:15	10:12:01	2.8	dyn_T1_2D_FFE	10:14:06	10:21:00	6.9	T1_KM_THRIVE_HR_tra CS 4.5 40p m	10:21:25	10:23:29	2.1	T2_MVXD_Axilla	10:24:14	10:28:16	4
2018	5	Breast	sense_breast_7m_aci	20.9	12.1	33	17.4	3.5	15.6	4.2	0.6	25.7	CoilSurveyScan	09:59:51	09:59:58	0.1	SenseRefScan	10:00:02	10:00:10	0.1	SmartBreast	10:00:12	10:01:02	0.8	STIR_TSE_tra_CS3.7_20P s	10:01:46	10:04:28	2.7	T1_KM_THRIVE_HR_tra CS 4.5 40p m	10:06:25	10:06:36	0.2	dyn_T1_2D_FFE_RL	10:06:59	10:14:17	7.3	T1_KM_THRIVE_HR_tra CS 4.5 40p m	10:14:37	10:16:41	2.1	T2_MVXD_Axilla	10:16:44	10:20:46	4
2018	1	Breast	sense_knee_16_aci	21.5	11.9	33.4	18.3	3.2	15.1	0.4	11.6	33.5	CoilSurveyScan	07:36:10	07:36:42	0.5	SenseRefScan	07:36:46	07:36:55	0.1	SmartBreast	07:36:56	07:37:46	0.8	STIR_TSE_tra_CS3.7_20P s	07:38:52	07:41:34	2.7	dyn_T1_2D_FFE_RL	07:42:53	07:49:51	7	T1_KM_THRIVE_HR_tra CS 4.5 40p m	07:49:54	07:52:03	2.2	CoilSurveyScan	07:52:16	07:52:22	0.1	SenseRefScan	07:52:27	07:52:35	0.1	T2_MVXD_Axilla	07:52:37	07:53:27	0.8	T2_MVXD_Axilla
2018	10	Breast	anterior	18.6	15	33.6	17.4	1.2	16.2	0.2	11.4	30.1	CoilSurveyScan	17:00:14	17:00:23	0.1	SenseRefScan	17:00:26	17:00:35	0.1	SmartBreast	17:00:37	17:01:27	0.8	STIR_TSE_tra_CS3.7_20P s	17:01:51	17:04:34	2.7	dyn_T1_2D_FFE	17:04:44	17:11:58	7.2	CoilSurveyScan	17:12:13	17:12:18	0.1	SenseRefScan	17:12:22	17:12:30	0.1	T1_KM_THRIVE_HR_tra CS 4.5 40p m	17:12:31	17:14:32	2	T2_MVXD_Axilla	17:14:43	17:18:49	4.1
2018	11	Breast	sense_breast_7m_aci	20.2	13.5	33.8	17.4	2.9	16.4	15.5	6.4	42.1	CoilSurveyScan	17:09:48	17:09:56	0.1	SenseRefScan	17:09:59	17:10:08	0.1	SmartBreast	17:10:09	17:10:59	0.8	STIR_TSE_tra_CS3.7_20P s	17:11:35	17:14:17	2.7	CoilSurveyScan	17:15:41	17:15:46	0.1	SenseRefScan	17:15:49	17:15:57	0.1	CoilSurveyScan	17:15:59	17:22:44	6.7	CoilSurveyScan	17:22:44	17:22:49	0.1	SenseRefScan	17:22:54	17:23:02	0.1	T1_KM_THRIVE_HR_tra CS 4.5 40p m
2018	14	Breast	sense_knee_16_aci	21.2	13	34.2	17.3	3.9	16.9	0.2	0.9	22.2	CoilSurveyScan	16:49:42	16:49:51	0.1	SenseRefScan	16:49:54	16:50:03	0.1	SmartBreast	16:50:04	16:50:54	0.8	STIR_TSE_tra_CS3.7_20P s	16:51:18	16:54:00	2.7	CoilSurveyScan	16:55:13	16:55:18	0.1	SenseRefScan	16:55:22	16:55:30	0.1	dyn_T1_2D_FFE	16:55:32	17:02:20	6.8	CoilSurveyScan	17:02:59	17:03:04	0.1	SenseRefScan	17:03:09	17:03:16	0.1	T1_KM_THRIVE_HR_tra CS 4.5 40p m
2018	5	Breast	sense_breast_7m_aci	20.5	13.7	34.3	17.2	3.3	17.1	3	10.1	33.6	CoilSurveyScan	10:38:51	10:38:58	0.1	SenseRefScan	10:39:02	10:39:11	0.1	SmartBreast	10:39:12	10:40:02	0.8	STIR_TSE_tra_CS3.7_20P s	10:41:10	10:43:57	2.8	dyn_T1_2D_FFE_RL	10:45:33	10:52:35	7	T1_KM_THRIVE_HR_tra CS 4.5 40p m	10:52:59	10:55:09	2.2	T2_MVXD_Axilla	10:55:16	10:59:22	4.1
2018	2	Breast	sense_breast_7m_aci	23.5	11.1	34.6	18.2	5.3	16.4	14.9	10.6	48.9	CoilSurveyScan	08:24:05	08:24:13	0.1	SenseRefScan	08:24:18	08:24:26	0.1	SmartBreast	08:24:28	08:25:17	0.8	STIR_TSE_tra_CS3.7_20P s	08:27:13	08:29:55	2.7	dyn_T1_2D_FFE_RL	08:32:16	08:40:15	8	T1_KM_THRIVE_HR_tra CS 4.5 40p m	08:40:48	08:43:06	2.3	T2_MVXD_Axilla	08:43:26	08:47:33	4.1
2018	14	Breast	sense_breast_7m_aci	20.4	14.9	35.3	16.9	3.5	18.4	7.1	8.5	36	CoilSurveyScan	16:09:51	16:09:58	0.1	SenseRefScan	16:10:02	16:10:11	0.1	SmartBreast	16:10:13	16:11:02	0.8	STIR_TSE_tra_CS3.7_20P s	16:11:51	16:14:33	2.7	dyn_T1_2D_FFE_RL	16:16:28	16:23:28	7	T1_KM_THRIVE_HR_tra CS 4.5 40p m	16:23:31	16:25:31	2	T2_MVXD_Axilla	16:26:07	16:30:14	4.1
2018	2	Breast	sense_small_extr_8_aci	18.9	16.7	35.6	16.6	2.3	19	9.2	4.1	32.1	CoilSurveyScan	09:02:49	09:02:58	0.1	SenseRefScan	09:03:01	09:03:10	0.1	SmartBreast	09:03:11	09:04:01	0.8	STIR_TSE_tra_CS3.7_20P s	09:04:35	09:07:17	2.7	dyn_T1_2D_FFE	09:08:13	09:14:58	6.7	T1_KM_THRIVE_HR_tra CS 4.5 40p m	09:15:00	09:16:57	1.9	T2_MVXD_Axilla	09:17:36	09:21:43	4.1
2018	5	Breast	nvc_base	30.3	5.6	35.9	27.6	2.7	8.2	0.2	3.5	34	CoilSurveyScan	10:23:32	10:23:40	0.1	SenseRefScan	10:23:44	10:23:53	0.1	SmartBreast	10:23:55	10:24:45	0.8	STIR_TSE_tra_CS3.7_20P s	10:25:35	10:28:18	2.7	T2_TSE_cor	10:28:20	10:32:10	3.8	Silicone_Only CS1.4_30P s	10:32:45	10:36:21	3.6	Silicone_SUP Achieva	10:36:23	10:39:38	3.2	dyn_T1_2D_FFE_RL	10:40:28	10:47:27	7	T1_KM_THRIVE_HR_tra CS 4.5 40p m	10:47:29	10:49:33	2.1	T2_MVXD_Axilla
2018	13	Breast	nvc_base	19.6	16.5	36.1	16.8	2.7	19.2	8.6	7.6	35.8	CoilSurveyScan	16:22:32	16:22:40	0.1	SenseRefScan	16:22:45	16:22:53	0.1	SmartBreast	16:22:55	16:23:45	0.8	STIR_TSE_tra_CS3.7_20P s	16:24:33	16:27:15	2.7	dyn_T1_2D_FFE	16:28:54	16:35:42	6.8	T1_KM_THRIVE_HR_tra CS 4.5 40p m	16:35:44	16:37:49	2.1	T2_MVXD_Axilla	16:37:59	16:42:05	4.1
2018	1	Breast	sense_knee_16_aci	30.2	6.3	36.5	28.2	2	8.3	10.6	6	46.7	CoilSurveyScan	07:55:54	07:56:26	0.5	SenseRefScan	07:56:30	07:56:38	0.1	SmartBreast	07:56:40	07:57:30	0.8	STIR_TSE_tra_CS3.7_20P s	07:58:12	08:00:54	2.7	T2_TSE_cor	08:00:56	08:04:45	3.8	Silicone_Only CS1.4_30P s	08:05:03	08:08:33	3.5	Silicone_SUP Achieva	08:08:36	08:11:47	3.2	dyn_T1_2D_FFE_RL	08:12:19	08:19:21	7	T1_KM_THRIVE_HR_tra CS 4.5 40p m	08:19:24	08:21:29	2.1	CoilSurveyScan
2018	2	Breast	anterior	29.9	6.8	36.7	27.8	2.1	8.8	8.4	0.4	38.6	CoilSurveyScan	08:34:18	08:34:26	0.1	SenseRefScan	08:34:31	08:34:39	0.1	SmartBreast	08:34:42	08:35:32	0.8	STIR_TSE_tra_CS3.7_20P s	08:36:04	08:38:47	2.7	T2_TSE_cor	08:38:50	08:42:39	3.8	Silicone_Only CS1.4_30P s	08:42:44	08:46:16	3.5	Silicone_SUP Achieva	08:46:18	08:49:32	3.2	dyn_T1_2D_FFE_RL	08:50:07	08:57:03	6.9	T1_KM_THRIVE_HR_tra CS 4.5 40p m	08:57:06	08:59:15	2.2	CoilSurveyScan
2018	6	Breast	anterior	21.7	15.1	36.8	18.7	3	18.1	0.2	0.6	22.5	CoilSurveyScan	11:13:30	11:13:38	0.1	SenseRefScan	11:13:42	11:13:51	0.1	SmartBreast	11:13:53	11:14:43	0.8	STIR_TSE_tra_CS3.7_20P s	11:16:00	11:18:43	2.7	dyn_T1_2D_FFE_RL	11:19:36	11:27:41	8.1	CoilSurveyScan	11:28:09	11:28:16	0.1	SenseRefScan	11:28:20	11:28:29	0.1	T1_KM_THRIVE_HR_tra CS 4.5 40p m	11:28:31	11:30:43	2.2	T2_MVXD_Axilla	11:30:50	11:35:11	4.4
2018	2	Breast	anterior	22	15.2	37.2	17.6	4.5	19.6	9.8	0.6	32.5	CoilSurveyScan	09:24:38	09:24:47	0.1	SenseRefScan	09:24:50	09:24:59	0.1	SmartBreast	09:25:02	09:25:52	0.8	STIR_TSE_tra_CS3.7_20P s	09:26:36	09:29:50	3.2	dyn_T1_2D_FFE	09:30:42	09:37:41	7	T1_KM_THRIVE_HR_tra CS 4.5 40p m	09:37:43	09:39:51	2.1	T2_MVXD_Axilla	09:42:33	09:46:40	4.1
2018	2	Breast	nvc_base	21	16.5	37.6	17.2	3.8	20.3	20.2	3.8	45.1	CoilSurveyScan	08:52:30	08:52:39	0.1	SenseRefScan	08:52:43	08:52:52	0.1	SmartBreast	08:52:54	08:53:44	0.8	STIR_TSE_tra_CS3.7_20P s	08:54:22	08:57:05	2.7	dyn_T1_2D_FFE_AP	08:59:33	09:06:36	7.1	T1_KM_THRIVE_HR_tra CS 4.5 40p m	09:06:39	09:08:40	2	CoilSurveyScan	09:09:07	09:09:13	0.1	SenseRefScan	09:09:16	09:09:25	0.1	T2_MVXD_Axilla	09:09:27	09:13:33	4.1
2018	2	Breast	nvc_base	20	17.9	37.9	17	3	20.9	0.2	5.5	25.7	CoilSurveyScan	08:57:22	08:57:31	0.1	SenseRefScan	08:57:34	08:57:43	0.1	SmartBreast	08:57:46	08:58:36	0.8	STIR_TSE_tra_CS3.7_20P s	08:59:23	09:02:05	2.7	dyn_T1_2D_FFE_RL	09:03:27	09:10:29	7	T1_KM_THRIVE_HR_tra CS 4.5 40p m	09:11:03	09:13:04	2	T2_MVXD_Axilla	09:13:13	09:17:19	4.1
2018	1	Breast	sense_knee_16_aci	22.3	16.3	38.7	17.4	4.9	21.3	6.5	8	36.8	CoilSurveyScan	07:40:49	07:41:21	0.5	SenseRefScan	07:41:24	07:41:33	0.1	SmartBreast	07:41:34	07:42:24	0.8	STIR_TSE_tra_CS3.7_20P s	07:44:31	07:47:13	2.7	dyn_T1_2D_FFE_RL	07:49:24	07:56:23	7	T1_KM_THRIVE_HR_tra CS 4.5 40p m	07:56:26	07:58:31	2.1	T2_MVXD_Axilla	07:59:02	08:03:09	4.1
2018	3	Breast	nvc_base	33	5.9	38.8	29.8	3.2	9.1	2.8	0.6	36.4	CoilSurveyScan	09:04:46	09:04:54	0.1	SenseRefScan	09:04:58	09:05:06	0.1	SmartBreast	09:05:09	09:05:59	0.8	STIR_TSE_tra_CS3.7_20P s	09:06:35	09:09:17	2.7	T2_TSE_cor	09:10:00	09:13:50	3.8	Silicone_Only CS1.4_30P s	09:14:00	09:17:28	3.5	CoilSurveyScan	09:17:28	09:17:33	0.1	SenseRefScan	09:17:38	09:17:46	0.1	Silicone_SUP Achieva	09:17:48	09:21:28	3.7	dyn_T1_2D_FFE_RL
2018	3	Breast	nvc_base	18.6	20.4	39	16.7	1.8	22.3	3.6	10.7	33	CoilSurveyScan	09:11:56	09:12:05	0.1	SenseRefScan	09:12:09	09:12:18	0.1	SmartBreast	09:12:20	09:13:10	0.8	STIR_TSE_tra_CS3.7_20P s	09:13:29	09:16:11	2.7	dyn_T1_2D_FFE	09:17:16	09:24:03	6.8	T1_KM_THRIVE_HR_tra CS 4.5 40p m	09:24:06	09:26:05	2	T2_MVXD_Axilla	09:26:23	09:30:30	4.1
2018	12	Breast	nvc_base	18.1	21.1	39.3	16.8	1.3	22.4	0.2	17.4	35.7	CoilSurveyScan	17:27:52	17:28:00	0.1	SenseRefScan	17:28:04	17:28:13	0.1	SmartBreast	17:28:15	17:29:05	0.8	STIR_TSE_tra_CS3.7_20P s	17:29:34	17:32:16	2.7	dyn_T1_2D_FFE_RL	17:32:55	17:39:49	6.9	T1_KM_THRIVE_HR_tra CS 4.5 40p m	17:39:51	17:41:54	2	T2_MVXD_Axilla	17:41:58	17:46:01	4
2018	5	Breast	nvc_base	19.1	21	40	16.9	2.1	23.1	0.2	1.1	20.4	CoilSurveyScan	11:22:51	11:23:00	0.1	SenseRefScan	11:23:04	11:23:13	0.1	SmartBreast	11:23:15	11:24:05	0.8	STIR_TSE_tra_CS3.7_20P s	11:24:26	11:27:09	2.7	dyn_T1_2D_FFE	11:28:26	11:35:12	6.8	T1_KM_THRIVE_HR_tra CS 4.5 40p m	11:35:15	11:37:14	2	CoilSurveyScan	11:37:28	11:37:33	0.1	SenseRefScan	11:37:38	11:37:47	0.1	T2_MVXD_Axilla	11:37:49	11:41:55	4.1
2018	1	Breast	posterior	30.9	9.7	40.6	28.5	2.4	12.1	5.1	6.4	42.3	CoilSurveyScan	07:50:26	07:50:59	0.5	SenseRefScan	07:51:03	07:51:11	0.1	SmartBreast	07:51:13	07:52:03	0.8	STIR_TSE_tra_CS3.7_20P s	07:52:38	07:55:21	2.7	T2_TSE_cor	07:55:23	07:59:12	3.8	Silicone_Only CS1.4_30P s	07:59:20	08:02:50	3.5	Silicone_SUP Achieva	08:02:53	08:06:05	3.2	dyn_T1_2D_FFE_RL	08:07:18	08:14:40	7.4	T1_KM_THRIVE_HR_tra CS 4.5 40p m	08:14:42	08:16:45	2.1	CoilSurveyScan
2018	4	Breast	anterior	34	7.3	41.3	23	11	18.3	9.8	3.4	47.2	CoilSurveyScan	10:15:28	10:15:37	0.1	SenseRefScan	10:15:41	10:15:50	0.1	SmartBreast	10:15:52	10:16:43	0.8	STIR_TSE_tra_CS3.7_20P s	10:17:08	10:21:49	4.7	CoilSurveyScan	10:27:24	10:27:32	0.1	SenseRefScan	10:27:36	10:27:45	0.1	SmartBreast	10:27:47	10:28:37	0.8	STIR_TSE_tra_CS3.7_20P s	10:29:43	10:32:25	2.7	dyn_T1_2D_FFE_RL	10:34:41	10:41:45	7.1	T1_KM_THRIVE_HR_tra CS 4.5 40p m
2018	15	Breast	nvc_base	19.1	22.2	41.3	17.3	1.8	24	0.3	21.9	41.2	CoilSurveyScan	17:33:00	17:33:08	0.1	SenseRefScan	17:33:11	17:33:20	0.1	SmartBreast	17:33:23	17:34:13	0.8	STIR_TSE_tra_CS3.7_20P s	17:34:40	17:37:22	2.7	dyn_T1_2D_FFE	17:37:57	17:37:58	0	CoilSurveyScan	17:38:14	17:38:19	0.1	SenseRefScan	17:38:23	17:38:31	0.1	dyn_T1_2D_FFE	17:38:32	17:45:19	6.8	T1_KM_THRIVE_HR_tra CS 4.5 40p m	17:45:22	17:47:26	2.1	CoilSurveyScan
2018	3	Breast	sense_breast_7m_aci	23.5	17.8	41.4	19.4	4.2	22	0.4	9.1	33	CoilSurveyScan	09:27:04	09:27:12	0.1	SenseRefScan	09:27:16	09:27:25	0.1	SmartBreast	09:27:26	09:28:16	0.8	STIR_TSE_tra_CS3.7_20P s	09:29:00	09:31:42	2.7	dyn_T1_2D_FFE_RL	09:32:59	09:39:55	6.9	T1_KM_THRIVE_HR_tra CS 4.5 40p m	09:39:57	09:42:15	2.3	CoilSurveyScan	09:42:28	09:42:33	0.1	SenseRefScan	09:42:38	09:42:46	0.1	T2_MVXD_Axilla	09:42:48	09:46:54	4.1	T1_KM_THRIVE_HR_tra CS 4.5 40p m
2018	6	Breast	nvc_base	21.2	20.4	41.5	18.3	2.9	23.3	7.9	15.9	45	CoilSurveyScan	10:36:23	10:36:31	0.1	SenseRefScan	10:36:36	10:36:44	0.1	SmartBreast	10:36:47	10:37:36	0.8	STIR_TSE_tra_CS3.7_20P s	10:38:05	10:40:47	2.7	dyn_T1_2D_FFE	10:41:48	10:43:20	1.5	dyn_T1_2D_FFE	10:44:20	10:51:06	6.8	T1_KM_THRIVE_HR_tra CS 4.5 40p m	10:51:09	10:53:11	2	T2_MVXD_Axilla	10:53:26	10:57:32	4.1
2018	10	Breast	nvc_base	33.7	8.1	41.8	30.7	3.1	11.2	7.4	6.2	47.4	CoilSurveyScan	16:23:03	16:23:12	0.1	SenseRefScan	16:23:16	16:23:24	0.1	SmartBreast	16:23:27	16:24:17	0.8	STIR_TSE_tra_CS3.7_20P s	16:25:10	16:27:52	2.7	T2_TSE_cor	16:27:54	16:31:44	3.8	Silicone_Only CS1.4_30P s	16:31:55	16:35:21	3.4	Silicone_SUP Achieva	16:35:23	16:38:40	3.3	CoilSurveyScan	16:40:02	16:40:08	0.1	SenseRefScan	16:40:12	16:40:21	0.1	dyn_T1_2D_FFE_RL
2018	3	Breast	sense_breast_7m_aci	29.2	12.9	42.1	27.5	1.8	14.6	12.7	10.7	52.6	CoilSurveyScan	09:30:05	09:30:13	0.1	SenseRefScan	09:30:17	09:30:26	0.1	SmartBreast	09:30:27	09:31:17	0.8	STIR_TSE_tra_CS3.7_20P s	09:31:45	09:34:27	2.7	T2_TSE_cor	09:34:30	09:38:19	3.8	Silicone_Only CS1.4_30P s	09:38:27	09:41:51	3.4	Silicone_SUP Achieva	09:41:54	09:45:11	3.3	dyn_T1_2D_FFE_AP	09:45:44	09:52:45	7	T1_KM_THRIVE_HR_tra CS 4.5 40p m	09:53:00	09:55:02	2	T2_MVXD_Axilla
2018	1	Breast	sense_knee_16_aci	34.5	7.8	42.2	31.6	2.8	10.6	15.4	0.8	50.7	CoilSurveyScan	07:49:52	07:50:23	0.5	SenseRefScan	07:50:27	07:50:36	0.1	SmartBreast	07:50:38	07:51:28	0.8	STIR_TSE_tra_CS3.7_20P s	07:52:02	07:54:45	2.7	T2_TSE_cor	07:54:47	07:58:36	3.8	Silicone_Only CS1.4_30P s	07:59:00	08:02:31	3.5	Silicone_SUP Achieva	08:02:33	08:05:49	3.3	Silicone_SUP Achieva	08:06:27	08:09:46	3.3	dyn_T1_2D_FFE_RL	08:10:15	08:17:31	7.3	T1_KM_THRIVE_HR_tra CS 4.5 40p m
2018	12	Breast	sense_breast_7m_aci	33.1	9.6	42.7	27.3	5.8	15.4	6.8	5.5	45.4	CoilSurveyScan	16:29:07	16:29:15	0.1	SenseRefScan	16:29:19	16:29:28	0.1	SmartBreast	16:29:30	16:30:20	0.8	STIR_TSE_tra_CS3.7_20P s	16:30:48	16:33:30	2.7	dyn_T1_2D_FFE	16:34:24	16:41:08	6.7	T1_KM_THRIVE_HR_tra CS 4.5 40p m	16:41:10	16:43:13	2	CoilSurveyScan	16:43:25	16:43:30	0.1	SenseRefScan	16:43:34	16:43:42	0.1	T2_MVXD_Axilla	16:43:44	16:45:12	1.5	dyn_T1_2D_FFE
2018	13	Breast	nvc_base	34.4	8.5	42.9	28.6	5.8	14.3	0.4	1.3	36.1	CoilSurveyScan	15:26:57	15:27:06	0.1	SenseRefScan	15:27:09	15:27:18	0.1	SmartBreast	15:27:20	15:28:10	0.8	STIR_TSE_tra_CS3.7_20P s	15:29:10	15:31:53	2.7	T2_TSE_cor	15:31:56	15:35:45	3.8	Silicone_Only CS1.4_30P s	15:36:25	15:39:49	3.4	Silicone_SUP Achieva	15:39:51	15:43:04	3.2	dyn_T1_2D_FFE_RL	15:45:31	15:53:28	7.9	CoilSurveyScan	15:54:44	15:54:50	0.1	SenseRefScan
2018	11	Breast	posterior	22.1	20.8	42.9	19.1	3.1	23.8	7.7	20.4	50.3	CoilSurveyScan	16:20:24	16:20:33	0.1	SenseRefScan	16:20:36	16:20:45	0.1	SmartBreast	16:20:48	16:21:38	0.8	STIR_TSE_tra_CS3.7_20P s	16:22:06	16:24:48	2.7	dyn_T1_2D_FFE	16:25:22	16:32:25	7.1	T1_KM_THRIVE_HR_tra CS 4.5 40p m	16:32:28	16:34:24	1.9	T2_MVXD_Axilla	16:35:52	16:39:59	4.1	T1_KM_THRIVE_HR_tra CS 4.5 40p m	16:40:26	16:42:33	2.1
2018	1	Breast	nvc_base	35.9	7.3	43.2	32.4	3.5	10.8	13.8	4	53.7	CoilSurveyScan	07:37:55	07:38:27	0.5	SenseRefScan	07:38:30	07:38:39	0.1	SmartBreast	07:38:41	07:39:30	0.8	STIR_TSE_tra_CS3.7_20P s	07:40:07	07:42:49	2.7	T2_TSE_cor	07:44:39	07:48:56	4.3	Silicone_Only CS1.4_30P s	07:49:05	07:52:30	3.4	Silicone_SUP Achieva	07:52:33	07:55:48	3.2	CoilSurveyScan	07:55:49	07:55:54	0.1	SenseRefScan	07:55:58	07:56:06	0.1	Silicone_Only CS1.4_30P s
2018	13	Breast	nvc_base	19.5	24.2	43.7	17.2	2.3	26.5	10.4	18.8	48.7	CoilSurveyScan	17:00:05	17:00:13	0.1	SenseRefScan	17:00:18	17:00:26	0.1	SmartBreast	17:00:29	17:01:18	0.8	STIR_TSE_tra_CS3.7_20P s	17:01:39	17:04:21	2.7	dyn_T1_2D_FFE	17:05:47	17:12:43	6.9	T1_KM_THRIVE_HR_tra CS 4.5 40p m	17:12:46	17:14:51	2.1	CoilSurveyScan	17:15:10	17:15:16	0.1	SenseRefScan	17:15:20	17:15:29	0.1	T2_MVXD_Axilla	17:15:31	17:19:37	4.1
2018	6	Breast	anterior	19.9	23.9	43.8	17.4	2.6	26.4	0.6	14.3	34.8	CoilSurveyScan	11:07:11	11:07:19	0.1	SenseRefScan	11:07:23	11:07:32	0.1	SmartBreast	11:07:34	11:08:24	0.8	STIR_TSE_tra_CS3.7_20P s	11:08:58	11:11:41	2.7	dyn_T1_2D_FFE_RL	11:13:07	11:20:07	7	T1_KM_THRIVE_HR_tra CS 4.5 40p m	11:20:09	11:22:19	2.2	CoilSurveyScan	11:22:37	11:22:42	0.1	SenseRefScan	11:22:48	11:22:57	0.1	T2_MVXD_Axilla	11:22:59	11:27:05	4.1
2018	1	Breast	sense_knee_16_aci	20.5	23.4	43.9	18.2	2.4	25.8	10.3	8.5	39.4	CoilSurveyScan	07:40:09	07:40:41	0.5	SenseRefScan	07:40:44	07:40:53	0.1	SmartBreast	07:40:55	07:41:45	0.8	STIR_TSE_tra_CS3.7_20P s	07:42:12	07:44:54	2.7	dyn_T1_2D_FFE_RL	07:46:30	07:53:54	7.4	T1_KM_THRIVE_HR_tra CS 4.5 40p m	07:53:56	07:56:08	2.2	CoilSurveyScan	07:56:13	07:56:18	0.1	SenseRefScan	07:56:23	07:56:32	0.1	T2_MVXD_Axilla	07:56:35	08:00:41	4.1
2018	12	Breast	nvc_base	30.5	13.9	44.4	28.1	2.4	16.3	3.7	7.2	41.4	CoilSurveyScan	16:39:21	16:39:29	0.1	SenseRefScan	16:39:33	16:39:41	0.1	SmartBreast	16:39:44	16:40:34	0.8	STIR_TSE_tra_CS3.7_20P s	16:40:55	16:43:38	2.7	T2_TSE_cor	16:44:02	16:48:05	4.1	Silicone_Only CS1.4_30P s	16:48:14	16:51:42	3.5	Silicone_SUP Achieva	16:51:44	16:54:56	3.2	CoilSurveyScan	16:55:59	16:56:05	0.1	SenseRefScan	16:56:09	16:56:18	0.1	dyn_T1_2D_FFE_RL
2018	2	Breast	sense_knee_16_aci	22.3	24.6	46.9	17.6	4.7	29.3	8.8	16.7	47.7	CoilSurveyScan	08:27:10	08:27:18	0.1	SenseRefScan	08:27:22	08:27:30	0.1	SmartBreast	08:27:32	08:28:22	0.8	STIR_TSE_tra_CS3.7_20P s	08:30:16	08:32:58	2.7	dyn_T1_2D_FFE_RL	08:34:56	08:42:01	7.1	T1_KM_THRIVE_HR_tra CS 4.5 40p m	08:42:34	08:45:10	2.6	T2_MVXD_Axilla	08:45:22	08:49:28	4.1
2018	7	Breast	posterior	30.8	16.7	47.5	23.3	7.6	24.2	9.8	0.9	41.5	CoilSurveyScan	11:08:00	11:08:08	0.1	SenseRefScan	11:08:12	11:08:21	0.1	SmartBreast	11:08:23	11:09:13	0.8	STIR_TSE_tra_CS3.7_20P s	11:09:55	11:12:37	2.7	CoilSurveyScan	11:14:06	11:14:11	0.1	SenseRefScan	11:14:15	11:14:23	0.1	STIR_TSE_tra_CS3.7_20P s	11:14:25	11:17:03	2.6	CoilSurveyScan	11:21:27	11:21:33	0.1	SenseRefScan	11:21:36	11:21:45	0.1	STIR_TSE_tra_CS3.7_20P s
2018	4	Breast	sense_wrist_8_aci	17.9	31.3	49.2	17	0.9	32.1	4	0.4	22.4	CoilSurveyScan	09:52:46	09:52:54	0.1	SenseRefScan	09:52:58	09:53:07	0.1	SmartBreast	09:53:08	09:53:58	0.8	STIR_TSE_tra_CS3.7_20P s	09:54:21	09:57:03	2.7	dyn_T1_2D_FFE	09:57:14	10:04:22	7.1	T1_KM_THRIVE_HR_tra CS 4.5 40p m	10:04:25	10:06:23	2	T2_MVXD_Axilla	10:06:33	10:10:39	4.1
2018	2	Breast	nvc_base	20.9	29.2	50	17.2	3.7	32.8	0.5	28.8	50.1	CoilSurveyScan	08:11:27	08:11:36	0.1	SenseRefScan	08:11:39	08:11:48	0.1	SmartBreast	08:11:50	08:12:40	0.8	STIR_TSE_tra_CS3.7_20P s	08:13:35	08:16:17	2.7	dyn_T1_2D_FFE_RL	08:18:24	08:25:28	7.1	T1_KM_THRIVE_HR_tra CS 4.5 40p m	08:25:30	08:27:40	2.2	T2_MVXD_Axilla	08:28:11	08:32:18	4.1
2018	5	Breast	nvc_base	41.9	9	50.9	27.1	14.9	23.9	0.3	7.8	50	CoilSurveyScan	10:23:29	10:23:37	0.1	SenseRefScan	10:23:41	10:23:50	0.1	SmartBreast	10:23:52	10:24:42	0.8	STIR_TSE_tra_CS3.7_20P s	10:26:29	10:29:11	2.7	dyn_T1_2D_FFE	10:29:23	10:36:33	7.2	T1_KM_THRIVE_HR_tra CS 4.5 40p m	10:36:36	10:38:37	2	T2_MVXD_Axilla	10:38:59	10:39:26	0.5	SmartBreast	10:51:20	10:52:10	0.8	dyn_T1_2D_FFE	10:52:24	10:59:16	6.9	T1_KM_THRIVE_HR_tra CS 4.5 40p m
2018	8	Breast	nvc_base	21.1	29.9	51.1	17.9	3.2	33.1	6.4	11.3	38.9	CoilSurveyScan	12:30:24	12:30:32	0.1	SenseRefScan	12:30:37	12:30:46	0.1	SmartBreast	12:30:48	12:31:38	0.8	STIR_TSE_tra_CS3.7_20P s	12:33:06	12:35:49	2.7	dyn_T1_2D_FFE_RL	12:37:03	12:44:43	7.7	T1_KM_THRIVE_HR_tra CS 4.5 40p m	12:44:46	12:47:04	2.3	T2_MVXD_Axilla	12:47:26	12:51:33	4.1
2018	15	Breast	sense_breast_7m_aci	38.1	13.6	51.7	33.8	4.3	17.9	12.1	13.1	63.3	CoilSurveyScan	17:23:53	17:24:01	0.1	SenseRefScan	17:24:05	17:24:14	0.1	SmartBreast	17:24:15	17:25:05	0.8	STIR_TSE_tra_CS3.7_20P s	17:25:41	17:28:24	2.7	T2_TSE_cor	17:28:26	17:32:41	4.3	CoilSurveyScan	17:33:01	17:33:07	0.1	SenseRefScan	17:33:10	17:33:19	0.1	Silicone_Only CS1.4_30P s	17:33:21	17:37:04	3.7	Silicone_SUP Achieva	17:37:07	17:40:20	3.2	CoilSurveyScan
2018	10	Breast	anterior	26.5	25.8	52.2	24.2	2.2	28	0.6	10.2	37.3	CoilSurveyScan	16:17:34	16:17:42	0.1	SenseRefScan	16:17:46	16:17:55	0.1	SmartBreast	16:17:57	16:18:47	0.8	STIR_TSE_tra_CS3.7_20P s	16:19:38	16:22:21	2.7	CoilSurveyScan	16:23:20	16:23:26	0.1	SenseRefScan	16:23:29	16:23:38	0.1	dyn_T1_2D_FFE	16:23:41	16:37:26	13.8	T1_KM_THRIVE_HR_tra CS 4.5 40p m	16:37:28	16:39:44	2.3	T2_MVXD_Axilla	16:39:54	16:44:01	4.1
2018	10	Breast	nvc_base	22.4	30.5	52.9	18.9	3.5	34	12.5	22.3	57.2	CoilSurveyScan	15:57:16	15:57:24	0.1	SenseRefScan	15:57:28	15:57:37	0.1	SmartBreast	15:57:39	15:58:29	0.8	STIR_TSE_tra_CS3.7_20P s	15:59:29	16:02:11	2.7	dyn_T1_2D_FFE	16:02:34	16:02:49	0.3	CoilSurveyScan	16:04:28	16:04:33	0.1	SenseRefScan	16:04:37	16:04:46	0.1	dyn_T1_2D_FFE	16:04:47	16:12:58	8.2	T1_KM_THRIVE_HR_tra CS 4.5 40p m	16:13:00	16:15:16	2.3	T2_MVXD_Axilla
2018	12	Breast	sense_ankle_8_aci	38.3	15.6	53.9	26.6	11.7	27.3	9.9	14.7	62.9	CoilSurveyScan	16:27:27	16:27:36	0.1	SenseRefScan	16:27:40	16:27:48	0.1	SmartBreast	16:27:50	16:28:39	0.8	STIR_TSE_tra_CS3.7_20P s	16:29:52	16:32:34	2.7	SmartBreast	16:36:16	16:37:06	0.8	dyn_T1_2D_FFE	16:40:17	16:42:29	2.2	dyn_T1_2D_FFE	16:45:06	16:58:37	13.5	T1_KM_THRIVE_HR_tra CS 4.5 40p m	16:58:39	17:00:46	2.1	T2_MVXD_Axilla	17:01:36	17:05:43	4.1
2018	4	Breast	anterior	47.1	7.7	54.8	35	12.1	19.8	7.6	1.4	56.1	CoilSurveyScan	09:57:00	09:57:09	0.1	SenseRefScan	09:57:12	09:57:21	0.1	SmartBreast	09:57:24	09:58:14	0.8	STIR_TSE_tra_CS3.7_20P s	09:58:36	10:01:19	2.7	dyn_T1_2D_FFE	10:02:08	10:08:58	6.8	dyn_T1_2D_FFE	10:11:04	10:18:31	7.5	T1_KM_THRIVE_HR_tra CS 4.5 40p m	10:18:42	10:20:39	2	T2_MVXD_Axilla	10:20:50	10:24:57	4.1	CoilSurveyScan	10:32:15	10:32:22	0.1	SenseRefScan
2018	8	Breast	sense_shoulder8_dci	18.2	36.9	55.1	16.8	1.5	38.4	12.7	12	42.9	CoilSurveyScan	14:54:21	14:54:30	0.1	SenseRefScan	14:54:34	14:54:42	0.1	SmartBreast	14:54:45	14:55:34	0.8	STIR_TSE_tra_CS3.7_20P s	14:55:56	14:58:38	2.7	dyn_T1_2D_FFE	14:59:28	15:06:12	6.7	T1_KM_THRIVE_HR_tra CS 4.5 40p m	15:06:15	15:08:20	2.1	T2_MVXD_Axilla	15:08:29	15:12:35	4.1
2018	14	Breast	sense_ankle_8_aci	22.1	33.1	55.2	17.5	4.6	37.7	4.7	26.2	53	CoilSurveyScan	17:49:27	17:49:35	0.1	SenseRefScan	17:49:38	17:49:47	0.1	SmartBreast	17:49:48	17:50:38	0.8	STIR_TSE_tra_CS3.7_20P s	17:51:53	17:54:35	2.7	STIR_TSE_tra_CS3.7_20P s	17:56:03	17:56:09	0.1	CoilSurveyScan	17:57:03	17:57:08	0.1	SenseRefScan	17:57:12	17:57:21	0.1	dyn_T1_2D_FFE	17:57:23	18:04:18	6.9	T1_KM_THRIVE_HR_tra CS 4.5 40p m	18:04:49	18:06:55	2.1	CoilSurveyScan
2018	1	Breast	posterior	36.6	23.3	59.9	34.9	1.7	24.9	7.3	14.5	58.4	CoilSurveyScan	07:59:15	07:59:47	0.5	SenseRefScan	07:59:51	08:00:00	0.1	SmartBreast	08:00:02	08:00:52	0.8	STIR_TSE_tra_CS3.7_20P s	08:01:29	08:04:11	2.7	T2_TSE_cor	08:04:13	08:08:02	3.8	Silicone_Only CS1.4_30P s	08:08:10	08:11:37	3.4	Silicone_SUP Achieva	08:11:39	08:14:58	3.3	Silicone_Only CS1.4_30P s	08:15:01	08:18:24	3.4	Silicone_SUP Achieva	08:18:27	08:21:42	3.3	dyn_T1_2D_FFE_RL
2018	9	Breast	sense_ankle_8_aci	23.2	38.9	62.1	20.1	3.1	42	0.5	37.8	61.4	CoilSurveyScan	14:00:13	14:00:21	0.1	SenseRefScan	14:00:25	14:00:33	0.1	SmartBreast	14:00:35	14:01:24	0.8	STIR_TSE_tra_CS3.7_20P s	14:02:26	14:05:08	2.7	dyn_T1_2D_FFE_RL	14:06:43	14:13:39	6.9	T1_KM_THRIVE_HR_tra CS 4.5 40p m	14:13:42	14:15:50	2.1	T2_MVXD_Axilla	14:15:58	14:20:05	4.1	T1_KM_THRIVE_HR_tra CS 4.5 40p m	14:20:18	14:23:23	3.1
2018	6	Breast	anterior	37.6	26.2	63.9	34.8	2.9	29.1	10.1	14	61.8	CoilSurveyScan	11:01:45	11:01:54	0.1	SenseRefScan	11:01:58	11:02:07	0.1	SmartBreast	11:02:09	11:02:59	0.8	STIR_TSE_tra_CS3.7_20P s	11:03:25	11:06:08	2.7	T2_TSE_cor	11:06:10	11:10:00	3.8	Silicone_Only CS1.4_30P s	11:10:05	11:13:34	3.5	Silicone_Only CS1.4_30P s	11:13:54	11:16:24	2.5	Silicone_Only CS1.4_30P s	11:16:46	11:20:45	4	Silicone_SUP Achieva	11:21:02	11:24:54	3.9	dyn_T1_2D_FFE_RL
2018	1	Breast	nvc_base	19.1		66.1	17.3	1.9	48.9	12.3	46.8	78.2	CoilSurveyScan	07:53:09	07:53:30	0.3	CoilSurveyScan	07:54:01	07:54:09	0.1	SenseRefScan	07:54:14	07:54:23	0.1	SmartBreast	07:54:25	07:55:15	0.8	STIR_TSE_tra_CS3.7_20P s	07:55:33	07:58:16	2.7	dyn_T1_2D_FFE	07:58:49	08:05:35	6.8	T1_KM_THRIVE_HR_tra CS 4.5 40p m	08:05:38	08:07:48	2.2	T2_MVXD_Axilla	08:08:09	08:12:17	4.1
2018	3	Breast	sense_breast_7m_aci	48.5	20.4	68.9	10.6		58.3	23.7	16.2	88.3	CoilSurveyScan	09:43:55	09:44:07	0.2	SURVEY	09:44:11	09:44:36	0.4	SenseRefScan	09:45:35	09:45:44	0.2	dyn_T1W_FFE_3D	09:45:46	09:49:04	3.3	CoilSurveyScan	10:03:54	10:04:00	0.1	SenseRefScan	10:04:03	10:04:11	0.1	Confirmation	10:04:13	10:05:21	1.1	CoilSurveyScan	10:16:09	10:16:14	0.1	SenseRefScan	10:16:18	10:16:26	0.1	Confirmation
2018	8	Breast	anterior	28.5		73.8	26	2.5	47.8	6.6	45.1	80.2	CoilSurveyScan	14:23:20	14:23:29	0.1	SenseRefScan	14:23:33	14:23:41	0.1	SmartBreast	14:23:44	14:24:34	0.8	STIR_TSE_tra_CS3.7_20P s	14:25:26	14:28:08	2.7	Silicone_Only CS1.4_30P s	14:28:23	14:31:47	3.4	Silicone_SUP Achieva	14:31:50	14:31:51	0	Silicone_SUP Achieva	14:31:59	14:35:14	3.3	dyn_T1_2D_FFE_RL	14:35:56	14:42:52	6.9	T1_KM_THRIVE_HR_tra CS 4.5 40p m	14:42:54	14:44:58	2.1	CoilSurveyScan
2018	2	Breast	sense_ankle_8_aci	20.6		81.4	17.2	3.4	64.2	0.3	37	57.9	CoilSurveyScan	08:22:33	08:22:41	0.1	SenseRefScan	08:22:45	08:22:53	0.1	SmartBreast	08:22:55	08:23:44	0.8	STIR_TSE_tra_CS3.7_20P s	08:25:02	08:27:44	2.7	dyn_T1_2D_FFE_RL	08:29:23	08:36:24	7	T1_KM_THRIVE_HR_tra CS 4.5 40p m	08:36:27	08:38:28	2	CoilSurveyScan	08:38:40	08:38:45	0.1	SenseRefScan	08:38:50	08:38:59	0.1	T2_MVXD_Axilla	08:39:01	08:43:07	4.1
2018	2	Breast	posterior	21.6		91.7	18.8	2.8		5.6	69.6	96.8	CoilSurveyScan	08:31:21	08:31:29	0.1	SenseRefScan	08:31:32	08:31:41	0.1	SmartBreast	08:31:44	08:32:34	0.8	STIR_TSE_tra_CS3.7_20P s	08:33:36	08:36:18	2.7	dyn_T1_2D_FFE_RL	08:37:46	08:46:15	8.5	T1_KM_THRIVE_HR_tra CS 4.5 40p m	08:46:18	08:48:27	2.1	CoilSurveyScan	08:48:32	08:48:37	0.1	SenseRefScan	08:48:42	08:48:50	0.1	T2_MVXD_Axilla	08:48:52	08:52:58	4.1
2018	5	Breast	anterior	19.9		94.8	17.1	2.8		14.7	67.2	101.7	CoilSurveyScan	11:04:01	11:04:09	0.1	SenseRefScan	11:04:13	11:04:21	0.1	SmartBreast	11:04:23	11:05:13	0.8	STIR_TSE_tra_CS3.7_20P s	11:06:14	11:08:56	2.7	dyn_T1_2D_FFE	11:09:55	11:16:53	7	T1_KM_THRIVE_HR_tra CS 4.5 40p m	11:16:55	11:18:51	1.9	CoilSurveyScan	11:19:29	11:19:35	0.1	SenseRefScan	11:19:39	11:19:47	0.1	T2_MVXD_Axilla	11:19:49	11:23:55	4.1
2018	15	Knee	nvc_base	13		13	12.4			3	30.8	46.7	CoilSurveyScan	17:55:24	17:55:32	0.1	SenseRefScan	17:55:35	17:55:46	0.2	SURVEY_RIGHT	17:55:49	17:56:10	0.3	3D_VIEW_PD_SPAIR_HR CS70 30P	17:56:33	18:01:52	5.3	T2_KB_TSE_sag	18:01:55	18:05:00	3.1	T1_TSE_cor	18:05:05	18:08:22	3.3
2018	14	Knee	sense_knee_16_aci	13.1		13.1	12.5			0.2	4.6	17.9	CoilSurveyScan	18:01:00	18:01:10	0.2	SenseRefScan	18:01:14	18:01:27	0.2	SURVEY_LEFT	18:01:29	18:01:50	0.3	3D_VIEW_PD_SPAIR_HR CS7.5 Test	18:02:15	18:07:39	5.4	T2_KB_TSE_sag	18:07:41	18:10:46	3.1	T1_TSE_cor	18:10:49	18:14:07	3.3
2018	17	Knee	posterior	13.3		13.3	12.5	0.9		4.8	5.2	23.3	CoilSurveyScan	19:14:43	19:14:50	0.1	SenseRefScan	19:14:54	19:15:05	0.2	SURVEY_RIGHT	19:15:07	19:15:28	0.3	3D_VIEW_PD_SPAIR_HR CS7.5 Test	19:16:05	19:21:29	5.4	T2_KB_TSE_sag	19:21:32	19:24:37	3.1	T1_TSE_cor	19:24:44	19:28:03	3.3
2018	16	Knee	posterior	13.4		13.4	12.8			0.2	9.5	23.1	CoilSurveyScan	18:30:09	18:30:16	0.1	SenseRefScan	18:30:20	18:30:31	0.2	SURVEY_RIGHT	18:30:34	18:30:55	0.3	3D_VIEW_PD_SPAIR_HR CS8.5	18:31:20	18:37:03	5.7	T2_KB_TSE_sag	18:37:05	18:40:11	3.1	T1_TSE_cor	18:40:14	18:43:32	3.3
2018	15	Knee	sense_knee_16_aci	13.4		13.4	12.3	1.1		6.1	10.3	29.7	CoilSurveyScan	18:48:59	18:49:06	0.1	SenseRefScan	18:49:10	18:49:21	0.2	SURVEY_RIGHT	18:49:23	18:49:44	0.3	3D_VIEW_PD_SPAIR_HR CS70 30P	18:50:22	18:55:40	5.3	T2_KB_TSE_sag	18:55:56	18:59:01	3.1	T1_TSE_cor	18:59:05	19:02:22	3.3
2018	21	Knee	sense_knee_16_aci	13.7		13.7	13			0.2	3.9	17.8	CoilSurveyScan	19:30:57	19:31:04	0.1	SenseRefScan	19:31:07	19:31:18	0.2	SURVEY_RIGHT	19:31:21	19:31:42	0.3	3D_VIEW_PD_SPAIR_HR CS8.5	19:32:12	19:37:54	5.7	T2_KB_TSE_sag	19:37:57	19:41:16	3.3	T1_TSE_cor	19:41:20	19:44:37	3.3
2018	16	Knee	sense_knee_16_aci	13.8		13.8	12.6	1.3		11	11	35.9	CoilSurveyScan	19:13:17	19:13:24	0.1	SenseRefScan	19:13:28	19:13:39	0.2	SURVEY_LEFT	19:13:41	19:14:02	0.3	3D_VIEW_PD_SPAIR_HR CS70 30P	19:14:53	19:20:12	5.3	T2_KB_TSE_sag	19:20:26	19:23:45	3.3	T1_TSE_cor	19:23:49	19:27:07	3.3
2018	12	Knee	nvc_base	14		14	12.8	1.2		7.6	6.2	27.8	CoilSurveyScan	18:56:30	18:56:37	0.1	SenseRefScan	18:56:41	18:56:52	0.2	SURVEY_RIGHT	18:56:54	18:57:15	0.3	3D_VIEW_PD_SPAIR_HR CS8.5	18:58:16	19:03:58	5.7	T2_KB_TSE_sag	19:04:00	19:07:08	3.1	T1_TSE_cor	19:07:11	19:10:29	3.3
2018	16	Knee	sense_knee_16_aci	14.5		14.5	13.6	1		0.4	7.5	22.5	CoilSurveyScan	18:58:09	18:58:16	0.1	SenseRefScan	18:58:21	18:58:32	0.2	SURVEY_RIGHT	18:58:34	18:58:54	0.3	3D_VIEW_PD_SPAIR_HR CS7.5 Test	18:59:41	19:05:05	5.4	T2_KB_TSE_sag	19:05:08	19:08:13	3.1	T1_TSE_cor	19:08:16	19:12:42	4.4
2018	16	Knee	sense_knee_16_aci	14.8		14.8	13.9	0.8		0.2	7.7	22.6	CoilSurveyScan	18:57:11	18:57:19	0.1	SenseRefScan	18:57:23	18:57:34	0.2	SURVEY_LEFT	18:57:36	18:57:57	0.3	3D_VIEW_PD_SPAIR_HR CS8.5	18:58:29	19:04:12	5.7	T2_KB_TSE_sag	19:04:14	19:07:19	3.1	T1_TSE_cor	19:07:30	19:11:58	4.5
2018	20	Knee	posterior	14.8		14.8	13.4	1.4	1.4	5.5	5.1	25.4	CoilSurveyScan	19:03:27	19:03:35	0.1	SenseRefScan	19:03:38	19:03:39	0	SenseRefScan	19:03:52	19:04:03	0.2	SURVEY_RIGHT	19:04:06	19:04:27	0.3	SURVEY_RIGHT	19:04:51	19:05:12	0.4	3D_VIEW_PD_SPAIR_HR CS7.5 Test	19:05:40	19:11:04	5.4	T2_KB_TSE_sag	19:11:16	19:14:56	3.7	T1_TSE_cor	19:14:59	19:18:17	3.3
2018	11	Knee	posterior	14.9		14.9	12.9	2	2	7.2	9.5	31.6	CoilSurveyScan	18:24:23	18:24:31	0.1	SenseRefScan	18:24:35	18:24:46	0.2	SURVEY_RIGHT	18:24:48	18:25:09	0.3	3D_VIEW_PD_SPAIR_HR CS7.5 Test	18:26:13	18:31:37	5.4	T2_KB_TSE_sag	18:31:40	18:34:48	3.1	T1_TSE_cor	18:35:32	18:39:17	3.8
2018	16	Knee	nvc_base	15.1		15.1	14.3			5.3	7.1	27.5	CoilSurveyScan	19:02:17	19:02:24	0.1	SenseRefScan	19:02:28	19:02:40	0.2	SURVEY_LEFT	19:02:42	19:03:03	0.3	3D_VIEW_PD_SPAIR_HR CS8.5	19:03:35	19:09:18	5.7	T2_KB_TSE_sag	19:09:20	19:12:53	3.5	T1_TSE_cor	19:12:57	19:17:23	4.4
2018	16	Knee	nvc_base	15.1		15.1	14.2	0.9		3.6	7.6	26.4	CoilSurveyScan	19:30:03	19:30:11	0.1	SenseRefScan	19:30:14	19:30:26	0.2	SURVEY_RIGHT	19:30:28	19:30:49	0.3	3D_VIEW_PD_SPAIR_HR CS8.5	19:31:26	19:37:09	5.7	T2_KB_TSE_sag	19:37:11	19:40:37	3.4	T1_TSE_cor	19:40:47	19:45:12	4.4
2018	16	Knee	nvc_base	15.7		15.7	13.6	2.1	2.1	4.8	14.2	34.7	CoilSurveyScan	18:36:19	18:36:27	0.1	SenseRefScan	18:36:30	18:36:41	0.2	SURVEY_LEFT	18:36:43	18:37:04	0.3	T2_KB_TSE_sag	18:38:02	18:41:36	3.6	T1_TSE_cor	18:42:19	18:46:04	3.7	CoilSurveyScan	18:46:17	18:46:22	0.1	SenseRefScan	18:46:26	18:46:37	0.2	3D_VIEW_PD_SPAIR_HR CS7.5 Test	18:46:39	18:52:03	5.4
2018	17	Knee	sense_knee_16_aci	16.1		16.1	14.9	1.3		0.2	10.4	26.7	CoilSurveyScan	19:37:05	19:37:12	0.1	SenseRefScan	19:37:15	19:37:26	0.2	SURVEY_LEFT	19:37:28	19:37:49	0.3	3D_VIEW_PD_SPAIR_HR CS8.5	19:38:31	19:44:14	5.7	T2_KB_TSE_sag	19:44:17	19:48:03	3.8	CoilSurveyScan	19:48:23	19:48:28	0.1	SenseRefScan	19:48:31	19:48:42	0.2	T1_TSE_cor	19:48:45	19:53:14	4.5
2018	15	Knee	nvc_base	13.7	3.4	17.1	12.8	0.9	4.3	0.2	3.2	17	CoilSurveyScan	18:40:06	18:40:14	0.1	SenseRefScan	18:40:18	18:40:29	0.2	SURVEY_LEFT	18:40:32	18:40:53	0.3	3D_VIEW_PD_SPAIR_HR CS8.5	18:41:33	18:47:16	5.7	T2_KB_TSE_sag	18:47:18	18:50:24	3.1	T1_TSE_cor	18:50:28	18:53:46	3.3
2018	19	Knee	sense_ankle_8_aci	17.9		17.9	16.9	1		0.1	13.2	31.3	CoilSurveyScan	18:57:53	18:58:00	0.1	SenseRefScan	18:58:04	18:58:15	0.2	SURVEY_LEFT	18:58:17	18:58:38	0.3	3D_VIEW_PD_SPAIR_HR CS7.5 Test	18:59:23	19:04:47	5.4	T2_KB_TSE_sag	19:04:49	19:07:54	3.1	T2_TSE_tra	19:07:58	19:12:26	4.5	T1_TSE_cor	19:12:30	19:15:47	3.3
2018	16	Knee	posterior	18.1		18.1	16.5	1.6	1.6	5.4	5.5	29.1	CoilSurveyScan	19:17:40	19:17:48	0.1	SenseRefScan	19:17:52	19:18:03	0.2	SURVEY_RIGHT	19:18:05	19:18:26	0.3	3D_VIEW_PD_SPAIR_HR CS7.5 Test	19:19:49	19:24:31	4.7	T2_KB_TSE_sag	19:24:34	19:27:41	3.1	T2_TSE_tra	19:27:44	19:32:13	4.5	T1_TSE_cor	19:32:17	19:35:48	3.5
2018	13	Knee	sense_ankle_8_aci	13.6	4.5	18.1	12.9	0.8	5.2	0.1	4.2	18	CoilSurveyScan	17:42:54	17:43:01	0.1	SenseRefScan	17:43:05	17:43:16	0.2	SURVEY_LEFT	17:43:18	17:43:39	0.3	3D_VIEW_PD_SPAIR_HR CS7.5 Test	17:44:07	17:49:32	5.4	T2_KB_TSE_sag	17:49:34	17:52:52	3.3	T1_TSE_cor	17:53:01	17:56:32	3.5
2018	14	Knee	posterior	13.7	4.4	18.1	12.7	1	5.4	0.2	0.4	14.3	CoilSurveyScan	17:16:27	17:16:35	0.1	SenseRefScan	17:16:39	17:16:50	0.2	SURVEY_RIGHT	17:16:52	17:17:13	0.3	3D_VIEW_PD_SPAIR_HR CS7.5 Test	17:18:00	17:23:25	5.4	T2_KB_TSE_sag	17:23:27	17:26:32	3.1	T1_TSE_cor	17:26:35	17:30:07	3.5
2018	19	Knee	nvc_base	18.5		18.5	17.3	1.2		0.2	5.8	24.4	CoilSurveyScan	19:10:38	19:10:45	0.1	SenseRefScan	19:10:48	19:10:59	0.2	SURVEY_LEFT	19:11:01	19:11:22	0.3	3D_VIEW_PD_SPAIR_HR CS70 30P	19:12:06	19:17:25	5.3	T2_KB_TSE_sag	19:17:42	19:21:02	3.3	T1_TSE_cor	19:21:06	19:24:24	3.3	3D_VIEW_PD_SPAIR_HR CS70 30P TEST	19:24:26	19:29:07	4.7
2018	14	Knee	anterior	16.5	2.3	18.8	13.7	2.8	5.1	4.5	0.4	21.4	CoilSurveyScan	16:22:58	16:23:06	0.1	SenseRefScan	16:23:10	16:23:21	0.2	SURVEY_RIGHT	16:23:23	16:23:44	0.3	CoilSurveyScan	16:24:35	16:24:40	0.1	SenseRefScan	16:24:43	16:24:51	0.1	SenseRefScan	16:24:55	16:25:06	0.2	SURVEY_RIGHT	16:25:09	16:25:29	0.3	SURVEY_RIGHT	16:26:15	16:26:19	0.1	SURVEY_RIGHT	16:26:45	16:27:07	0.4	CoilSurveyScan
2018	12	Knee	sense_ankle_8_aci	13.7	5.3	19	12.6	1	6.3	0.2	4.7	18.5	CoilSurveyScan	16:44:41	16:44:49	0.1	SenseRefScan	16:44:53	16:45:04	0.2	SURVEY_LEFT	16:45:06	16:45:27	0.3	CoilSurveyScan	16:46:00	16:46:04	0.1	SenseRefScan	16:46:08	16:46:19	0.2	3D_VIEW_PD_SPAIR_HR CS70 30P	16:46:21	16:51:39	5.3	T2_KB_TSE_sag	16:51:53	16:55:00	3.1	T1_TSE_cor	16:55:04	16:58:21	3.3
2018	14	Knee	sense_knee_16_aci	19.2		19.2	18.2	1.1		3.3	52.7	75.1	CoilSurveyScan	17:40:13	17:40:20	0.1	SenseRefScan	17:40:23	17:40:34	0.2	SURVEY_LEFT	17:40:36	17:40:57	0.3	3D_VIEW_PD_SPAIR_HR CS7.5 Test	17:41:47	17:47:11	5.4	T2_KB_TSE_sag	17:47:13	17:50:18	3.1	T1_TSE_cor	17:50:21	17:53:39	3.3	3D_VIEW_PD_SPAIR_HR CS7.5 Test	17:53:42	17:59:26	5.7
2018	13	Knee	sense_ankle_8_aci	13.3	5.9	19.2	12.5	0.8	6.7	0.4	5.6	19.3	CoilSurveyScan	17:53:14	17:53:21	0.1	SenseRefScan	17:53:25	17:53:36	0.2	SURVEY_RIGHT	17:53:38	17:53:59	0.3	3D_VIEW_PD_SPAIR_HR CS7.5 Test	17:54:36	18:00:00	5.4	T2_KB_TSE_sag	18:00:02	18:03:10	3.1	T1_TSE_cor	18:03:13	18:06:30	3.3
2018	17	Knee	nvc_base	19.3		19.3	18	1.3		0.2	4.6	24.1	CoilSurveyScan	19:24:31	19:24:39	0.1	SenseRefScan	19:24:42	19:24:53	0.2	SURVEY_LEFT	19:24:55	19:25:16	0.3	3D_VIEW_PD_SPAIR_HR CS8.5	19:26:11	19:31:53	5.7	T2_KB_TSE_sag	19:31:55	19:35:34	3.7	T2_TSE_tra	19:35:38	19:40:07	4.5	T1_TSE_cor	19:40:18	19:43:49	3.5
2018	18	Knee	nvc_base	14.2	5.1	19.3	13.2	1	6	4.1	0.4	18.7	CoilSurveyScan	17:53:08	17:53:16	0.1	SenseRefScan	17:53:20	17:53:31	0.2	SURVEY_LEFT	17:53:33	17:53:54	0.3	3D_VIEW_PD_SPAIR_HR CS7.5 Test	17:54:36	18:00:01	5.4	T2_KB_TSE_sag	18:00:04	18:03:43	3.7	T1_TSE_cor	18:03:49	18:07:20	3.5
2018	16	Knee	sense_knee_16_aci	13.6	5.9	19.5	12.7	0.9	6.9	5.9	5.7	25.2	CoilSurveyScan	18:00:16	18:00:27	0.2	SenseRefScan	18:00:31	18:00:44	0.2	SURVEY_LEFT	18:00:46	18:01:07	0.3	3D_VIEW_PD_SPAIR_HR CS70 30P	18:01:49	18:07:08	5.3	T2_KB_TSE_sag	18:07:10	18:10:29	3.3	T1_TSE_cor	18:10:33	18:13:50	3.3
2018	13	Knee	sense_knee_16_aci	14.8	4.8	19.6	12.7	2.1	6.9	4.9	2.6	22.3	CoilSurveyScan	17:32:11	17:32:18	0.1	SenseRefScan	17:32:21	17:32:32	0.2	SURVEY_RIGHT	17:32:33	17:32:54	0.3	3D_VIEW_PD_SPAIR_HR CS8.5	17:34:51	17:40:33	5.7	T2_KB_TSE_sag	17:40:35	17:43:41	3.1	T1_TSE_cor	17:43:44	17:47:02	3.3
2018	13	Knee	sense_ankle_8_aci	13.9	5.9	19.8	13	0.9	6.8	4.3	5.5	23.7	CoilSurveyScan	17:07:41	17:07:48	0.1	SenseRefScan	17:07:52	17:08:03	0.2	SURVEY_LEFT	17:08:05	17:08:26	0.3	CoilSurveyScan	17:09:00	17:09:05	0.1	SenseRefScan	17:09:09	17:09:20	0.2	3D_VIEW_PD_SPAIR_HR CS8.5	17:09:22	17:15:03	5.7	T2_KB_TSE_sag	17:15:05	17:18:12	3.1	T1_TSE_cor	17:18:16	17:21:33	3.3
2018	15	Knee	nvc_base	13.7	6	19.8	12.4	1.4	7.4	4.4	0.3	18.4	CoilSurveyScan	18:02:10	18:02:18	0.1	SenseRefScan	18:02:21	18:02:32	0.2	SURVEY_RIGHT	18:02:34	18:02:55	0.3	3D_VIEW_PD_SPAIR_HR CS70 30P	18:03:45	18:09:04	5.3	T2_KB_TSE_sag	18:09:27	18:12:33	3.1	T1_TSE_cor	18:12:37	18:15:55	3.3
2018	14	Knee	sense_knee_16_aci	13.5	6.4	19.9	12.9		7	0.1	3.4	17.1	CoilSurveyScan	16:57:13	16:57:19	0.1	SenseRefScan	16:57:23	16:57:34	0.2	SURVEY_RIGHT	16:57:37	16:57:57	0.3	3D_VIEW_PD_SPAIR_HR CS8.5	16:58:19	17:04:01	5.7	T2_KB_TSE_sag	17:04:03	17:07:08	3.1	T1_TSE_cor	17:07:11	17:10:42	3.5
2018	11	Knee	nvc_base	14.8	5.3	20.1	13.7	1.1	6.4	5.2	4.8	24.8	CoilSurveyScan	16:33:10	16:33:17	0.1	SenseRefScan	16:33:21	16:33:32	0.2	SURVEY_RIGHT	16:33:34	16:33:55	0.3	CoilSurveyScan	16:34:42	16:34:47	0.1	SenseRefScan	16:34:50	16:35:01	0.2	3D_VIEW_PD_SPAIR_HR CS8.5	16:35:03	16:40:45	5.7	T2_KB_TSE_sag	16:40:48	16:44:23	3.6	T1_TSE_cor	16:44:26	16:47:57	3.5
2018	16	Knee	sense_knee_16_aci	13.6	6.5	20.1	12.4	1.2	7.7	5.7	0.5	19.8	CoilSurveyScan	18:21:57	18:22:04	0.1	SenseRefScan	18:22:08	18:22:19	0.2	SURVEY_LEFT	18:22:21	18:22:42	0.3	3D_VIEW_PD_SPAIR_HR CS70 30P	18:23:29	18:28:48	5.3	T2_KB_TSE_sag	18:29:07	18:32:13	3.1	T1_TSE_cor	18:32:16	18:35:34	3.3
2018	12	Knee	nvc_base	14.9	5.3	20.2	13.2	1.7	7	5.9	0.3	21.2	CoilSurveyScan	17:11:59	17:12:11	0.2	SenseRefScan	17:12:13	17:12:26	0.2	SURVEY_LEFT	17:12:29	17:12:50	0.3	SURVEY_LEFT	17:13:39	17:14:01	0.4	3D_VIEW_PD_SPAIR_HR CS8.5	17:14:44	17:20:26	5.7	T2_KB_TSE_sag	17:20:28	17:23:34	3.1	T1_TSE_cor	17:23:37	17:26:54	3.3
2018	16	Knee	nvc_base	20.4		20.4	17.5	2.9	2.9	7.5	8.9	36.8	CoilSurveyScan	19:18:13	19:18:21	0.1	SenseRefScan	19:18:24	19:18:35	0.2	SURVEY_RIGHT	19:18:37	19:18:58	0.3	SURVEY_RIGHT	19:20:03	19:20:29	0.4	3D_VIEW_PD_SPAIR_HR CS8.5	19:22:00	19:29:34	7.6	T2_KB_TSE_sag	19:29:36	19:33:30	3.9	CoilSurveyScan	19:33:35	19:33:39	0.1	SenseRefScan	19:33:42	19:33:53	0.2	T1_TSE_cor	19:33:56	19:38:40	4.7
2018	20	Knee	posterior	13.6	6.7	20.4	12.8	0.9	7.6	0.2	6.5	20.3	CoilSurveyScan	19:10:35	19:10:43	0.1	SenseRefScan	19:10:47	19:10:58	0.2	SURVEY_LEFT	19:11:01	19:11:22	0.3	3D_VIEW_PD_SPAIR_HR CS8.5	19:11:54	19:17:36	5.7	T2_KB_TSE_sag	19:17:38	19:20:44	3.1	T1_TSE_cor	19:20:56	19:24:14	3.3
2018	13	Knee	nvc_base	14.6	6.1	20.7	12.8	1.8	7.9	0.3	5.8	20.7	CoilSurveyScan	16:36:44	16:36:52	0.1	SenseRefScan	16:36:56	16:37:07	0.2	SURVEY_LEFT	16:37:10	16:37:31	0.3	3D_VIEW_PD_SPAIR_HR CS8.5	16:38:16	16:43:59	5.7	T2_KB_TSE_sag	16:44:33	16:47:39	3.1	T1_TSE_cor	16:48:03	16:51:22	3.3
2018	14	Knee	sense_knee_16_aci	13.9	6.9	20.7	12.7	1.1	8	2.1	6.7	22.6	CoilSurveyScan	17:51:47	17:51:54	0.1	SenseRefScan	17:51:57	17:52:08	0.2	SURVEY_RIGHT	17:52:11	17:52:31	0.3	3D_VIEW_PD_SPAIR_HR CS8.5	17:53:28	17:59:10	5.7	T2_KB_TSE_sag	17:59:12	18:02:17	3.1	T1_TSE_cor	18:02:21	18:05:38	3.3
2018	16	Knee	nvc_base	15.5	5.3	20.9	14.2	1.3	6.6	1.3	5.1	21.9	CoilSurveyScan	19:16:14	19:16:21	0.1	SenseRefScan	19:16:25	19:16:36	0.2	SURVEY_LEFT	19:16:38	19:16:59	0.3	3D_VIEW_PD_SPAIR_HR CS8.5	19:17:27	19:23:10	5.7	T2_KB_TSE_sag	19:23:28	19:27:16	3.8	CoilSurveyScan	19:27:36	19:27:40	0.1	SenseRefScan	19:27:43	19:27:54	0.2	T1_TSE_cor	19:27:56	19:31:44	3.8
2018	19	Knee	posterior	13.8	7.4	21.2	12.6	1.2	8.7	8.3	0.2	22.4	CoilSurveyScan	18:10:07	18:10:15	0.1	SenseRefScan	18:10:19	18:10:30	0.2	SURVEY_RIGHT	18:10:32	18:10:52	0.3	3D_VIEW_PD_SPAIR_HR CS7.5 Test	18:11:44	18:16:49	5.1	T2_KB_TSE_sag	18:17:00	18:20:06	3.1	T1_TSE_cor	18:20:11	18:23:55	3.7
2018	13	Knee	sense_knee_16_aci	13.4	7.8	21.2	12.4	1	8.8	6.6	0.1	20.1	CoilSurveyScan	17:44:57	17:45:04	0.1	SenseRefScan	17:45:07	17:45:18	0.2	SURVEY_LEFT	17:45:20	17:45:41	0.3	3D_VIEW_PD_SPAIR_HR CS7.5 Test	17:46:28	17:51:52	5.4	T2_KB_TSE_sag	17:51:54	17:54:59	3.1	T1_TSE_cor	17:55:02	17:58:20	3.3
2018	14	Knee	sense_knee_16_aci	21.5		21.5	18.8	2.6	2.6	4	11.1	36.6	CoilSurveyScan	18:35:03	18:35:09	0.1	SenseRefScan	18:35:14	18:35:25	0.2	SURVEY_LEFT	18:35:27	18:35:47	0.3	3D_VIEW_PD_SPAIR_HR CS9 30P TEST	18:35:51	18:35:53	0	3D_VIEW_PD_SPAIR_HR CS70 30P	18:36:30	18:41:48	5.3	T2_KB_TSE_sag	18:43:31	18:47:04	3.5	T2_TSE_tra	18:47:08	18:52:12	5.1	T1_TSE_cor	18:52:15	18:56:21	4.1	T2_TSE_tra	18:56:23	18:56:31	0.1
2018	3	Knee	anterior	15.5	6.6	22.1	12.8	2.7	9.3	3.4	0.7	19.6	CoilSurveyScan	09:07:16	09:07:27	0.2	SenseRefScan	09:07:30	09:07:43	0.2	SURVEY_LEFT	09:07:45	09:08:05	0.3	T2_KB_TSE_sag	09:09:34	09:12:40	3.1	CoilSurveyScan	09:12:41	09:12:45	0.1	SenseRefScan	09:12:49	09:12:59	0.2	3D_VIEW_PD_SPAIR_HR CS7.5 Test	09:13:02	09:18:26	5.4	T1_TSE_cor	09:19:30	09:22:48	3.3
2018	15	Knee	posterior	14.9	7.3	22.2	12.8	2.1	9.4	0.3	2.7	17.9	CoilSurveyScan	17:26:42	17:26:49	0.1	SenseRefScan	17:26:53	17:27:04	0.2	SURVEY_RIGHT	17:27:07	17:27:28	0.3	3D_VIEW_PD_SPAIR_HR CS8.5	17:28:02	17:33:45	5.7	T2_KB_TSE_sag	17:34:00	17:37:06	3.1	T1_TSE_cor	17:38:15	17:41:34	3.3
2018	19	Knee	anterior	16.1	6.2	22.3	13.3	2.8	9	7.7	0.5	24.2	CoilSurveyScan	18:52:35	18:52:42	0.1	SenseRefScan	18:52:45	18:52:57	0.2	SURVEY_RIGHT	18:52:58	18:53:19	0.3	3D_VIEW_PD_SPAIR_HR CS70 30P	18:54:15	18:59:34	5.3	CoilSurveyScan	19:01:12	19:01:16	0.1	SenseRefScan	19:01:20	19:01:30	0.2	T2_KB_TSE_sag	19:01:33	19:04:52	3.3	T1_TSE_cor	19:04:55	19:08:39	3.7
2018	13	Knee	sense_breast_7m_aci	19.8	2.7	22.5	14.4	5.4	8.1	0.8	0.6	21.1	CoilSurveyScan	17:21:20	17:21:28	0.1	SenseRefScan	17:21:32	17:21:43	0.2	SURVEY_LEFT	17:21:45	17:22:05	0.3	3D_VIEW_PD_SPAIR_HR CS8.5	17:23:23	17:29:05	5.7	T2_KB_TSE_sag	17:29:08	17:32:33	3.4	T1_TSE_cor	17:36:30	17:41:07	4.6
2018	11	Knee	sense_knee_16_aci	14.7	7.9	22.5	12.9	1.8	9.7	1.8	7.6	24.1	CoilSurveyScan	16:29:49	16:29:56	0.1	SenseRefScan	16:30:00	16:30:11	0.2	SURVEY_RIGHT	16:30:13	16:30:33	0.3	3D_VIEW_PD_SPAIR_HR CS7.5 Test	16:32:09	16:37:34	5.4	T2_KB_TSE_sag	16:37:35	16:40:40	3.1	T1_TSE_cor	16:40:44	16:44:28	3.7
2018	14	Knee	posterior	13.7	8.8	22.5	12.7	1	9.8	8.4	6.1	28.3	CoilSurveyScan	16:54:14	16:54:25	0.2	SenseRefScan	16:54:29	16:54:42	0.2	SURVEY_RIGHT	16:54:45	16:55:06	0.3	3D_VIEW_PD_SPAIR_HR CS70 30P	16:55:45	17:01:05	5.3	T2_KB_TSE_sag	17:01:07	17:04:26	3.3	T1_TSE_cor	17:04:39	17:07:58	3.3
2018	14	Knee	sense_knee_16_aci	16.2	6.4	22.6	14.9	1.2	7.7	2.1	2.1	20.3	CoilSurveyScan	17:43:51	17:43:57	0.1	SenseRefScan	17:44:01	17:44:12	0.2	SURVEY_RIGHT	17:44:14	17:44:35	0.3	3D_VIEW_PD_SPAIR_HR CS8.5	17:45:36	17:51:18	5.7	T2_KB_TSE_sag	17:51:20	17:55:19	4	T1_TSE_cor	17:55:24	18:00:00	4.6
2018	16	Knee	sense_knee_16_aci	14.6	8.6	23.2	12.7	1.9	10.5	4.6	4	23.1	CoilSurveyScan	17:48:54	17:49:01	0.1	SenseRefScan	17:49:05	17:49:16	0.2	SURVEY_RIGHT	17:49:18	17:49:39	0.3	3D_VIEW_PD_SPAIR_HR CS8.5	17:50:24	17:56:06	5.7	T2_KB_TSE_sag	17:57:04	18:00:09	3.1	T1_TSE_cor	18:00:12	18:03:30	3.3
2018	14	Knee	posterior	14.4	9	23.4	12.9	1.5	10.5	6.2	8.6	29.2	CoilSurveyScan	18:01:13	18:01:20	0.1	SenseRefScan	18:01:24	18:01:36	0.2	SURVEY_RIGHT	18:01:38	18:01:59	0.3	3D_VIEW_PD_SPAIR_HR CS7.5 Test	18:03:16	18:08:41	5.4	T2_KB_TSE_sag	18:08:43	18:11:49	3.1	T1_TSE_cor	18:11:52	18:15:36	3.7
2018	17	Knee	nvc_base	13.3	10.2	23.5	12.5	0.9	11	6.9	5.2	25.4	CoilSurveyScan	18:08:55	18:09:02	0.1	SenseRefScan	18:09:05	18:09:17	0.2	SURVEY_LEFT	18:09:19	18:09:40	0.3	3D_VIEW_PD_SPAIR_HR CS7.5 Test	18:10:20	18:15:45	5.4	T2_KB_TSE_sag	18:15:47	18:18:52	3.1	T1_TSE_cor	18:18:56	18:22:14	3.3
2018	18	Knee	posterior	23.6		23.6	20.5	3.1	3.1	0.2	13.5	37.3	CoilSurveyScan	19:35:24	19:35:32	0.1	SenseRefScan	19:35:36	19:35:47	0.2	SURVEY_RIGHT	19:35:49	19:36:09	0.3	SURVEY_RIGHT	19:37:14	19:37:36	0.4	3D_VIEW_PD_SPAIR_HR CS8.5	19:38:00	19:43:42	5.7	T2_KB_TSE_sag	19:43:45	19:47:25	3.7	T1_TSE_cor	19:48:51	19:53:18	4.4	3D_VIEW_PD_SPAIR_HR CS8.5	19:53:21	19:59:03	5.7
2018	12	Knee	sense_ankle_8_aci	15.4	8.4	23.8	13.2	2.2	10.6	6.1	5	26.6	CoilSurveyScan	16:29:49	16:30:00	0.2	SenseRefScan	16:30:03	16:30:16	0.2	SURVEY_LEFT	16:30:18	16:30:39	0.3	CoilSurveyScan	16:32:11	16:32:16	0.1	SenseRefScan	16:32:20	16:32:30	0.2	3D_VIEW_PD_SPAIR_HR CS70 30P	16:32:33	16:37:51	5.3	CoilSurveyScan	16:38:11	16:38:15	0.1	SenseRefScan	16:38:19	16:38:30	0.2	T2_KB_TSE_sag	16:38:32	16:41:53	3.3	T1_TSE_cor
2018	16	Knee	anterior	14.9	9	24	13.5	1.5	10.5	0.1	0.2	15.3	CoilSurveyScan	17:42:47	17:42:54	0.1	SenseRefScan	17:42:58	17:43:09	0.2	SURVEY_LEFT	17:43:11	17:43:32	0.3	3D_VIEW_PD_SPAIR_HR CS7.5 Test	17:44:47	17:50:11	5.4	T2_KB_TSE_sag	17:50:14	17:53:55	3.7	T1_TSE_cor	17:53:59	17:57:42	3.7
2018	18	Knee	nvc_base	24.1		24.1	19.9	4.2	4.2	0.2	16.2	40.4	CoilSurveyScan	18:54:17	18:54:24	0.1	SenseRefScan	18:54:28	18:54:39	0.2	SURVEY_LEFT	18:54:41	18:55:02	0.3	SURVEY_LEFT	18:55:33	18:56:14	0.7	SURVEY_LEFT	18:57:05	18:57:27	0.4	3D_VIEW_PD_SPAIR_HR CS8.5	18:57:55	19:03:38	5.7	T2_KB_TSE_sag	19:03:40	19:07:05	3.4	T1_TSE_cor	19:07:14	19:10:37	3.4	T1_TSE_cor	19:11:32	19:13:55	2.4	T1_TSE_cor
2018	12	Knee	sense_knee_16_aci	15.4	8.7	24.2	13.3	2.1	10.9	0.2	8.5	24.1	CoilSurveyScan	16:52:21	16:52:27	0.1	SenseRefScan	16:52:31	16:52:42	0.2	SURVEY_RIGHT	16:52:44	16:53:04	0.3	CoilSurveyScan	16:53:52	16:53:57	0.1	SURVEY_RIGHT	16:54:00	16:54:21	0.3	3D_VIEW_PD_SPAIR_HR CS7.5 Test	16:55:11	17:00:35	5.4	T2_KB_TSE_sag	17:00:53	17:03:59	3.1	T1_TSE_cor	17:04:03	17:07:47	3.7
2018	15	Knee	sense_knee_16_aci	13.6	10.5	24.2	12.7	1	11.5	3.9	0.4	18	CoilSurveyScan	17:34:31	17:34:38	0.1	SenseRefScan	17:34:42	17:34:53	0.2	SURVEY_RIGHT	17:34:55	17:35:16	0.3	3D_VIEW_PD_SPAIR_HR CS7.5 Test	17:36:02	17:41:27	5.4	T2_KB_TSE_sag	17:41:29	17:44:35	3.1	T1_TSE_cor	17:44:38	17:48:09	3.5
2018	17	Knee	sense_knee_16_aci	18.6	5.7	24.3	17.5	1.1	6.8	0.2	5.4	24.2	CoilSurveyScan	18:21:59	18:22:06	0.1	SenseRefScan	18:22:08	18:22:19	0.2	SURVEY_LEFT	18:22:21	18:22:41	0.3	3D_VIEW_PD_SPAIR_HR CS70 30P	18:23:25	18:28:43	5.3	T2_KB_TSE_sag	18:28:55	18:32:14	3.3	T1_TSE_cor	18:32:18	18:35:49	3.5	3D_VIEW_PD_SPAIR_HR CS70 30P TEST	18:35:51	18:40:32	4.7
2018	4	Knee	anterior	12	12.5	24.5	11.2	0.8	13.3	0.9	12.2	25.1	CoilSurveyScan	09:30:54	09:31:23	0.5	SenseRefScan	09:31:28	09:31:40	0.2	SURVEY_RIGHT	09:31:42	09:32:02	0.3	3D_VIEW_PD_SPAIR_HR CS70 30P	09:32:42	09:38:01	5.3	3D_VIEW_PD_SPAIR_HR CS70 30P mod	09:38:03	09:42:53	4.8
2018	10	Knee	nvc_base	13.6	11.1	24.7	12.3	1.4	12.4	8.9	0.6	23.1	CoilSurveyScan	17:52:20	17:52:27	0.1	SenseRefScan	17:52:31	17:52:42	0.2	SURVEY_LEFT	17:52:45	17:53:05	0.3	3D_VIEW_PD_SPAIR_HR CS8.5	17:54:16	17:59:30	5.2	T2_KB_TSE_sag	17:59:32	18:02:38	3.1	T1_TSE_cor	18:02:41	18:05:58	3.3
2018	20	Knee	sense_knee_16_aci	14.7	10.1	24.8	13.8	0.9	11	2.9	0.3	17.8	CoilSurveyScan	18:54:57	18:55:05	0.1	SenseRefScan	18:55:09	18:55:20	0.2	SURVEY_RIGHT	18:55:21	18:55:42	0.3	3D_VIEW_PD_SPAIR_HR CS8.5	18:56:02	19:01:45	5.7	T2_KB_TSE_sag	19:01:54	19:05:34	3.7	T1_TSE_cor	19:05:54	19:09:39	3.8
2018	10	Knee	nvc_base	15.6	9.4	24.9	12.5	3.1	12.5	4.6	7.5	27.7	CoilSurveyScan	16:04:52	16:04:59	0.1	SenseRefScan	16:05:03	16:05:15	0.2	SURVEY_RIGHT	16:05:17	16:05:38	0.3	3D_VIEW_PD_SPAIR_HR CS7.5 Test	16:08:05	16:13:30	5.4	T2_KB_TSE_sag	16:13:32	16:16:38	3.1	T1_TSE_cor	16:17:06	16:20:25	3.3
2018	6	Knee	posterior	15.9	9.4	25.3	13.5	2.4	11.8	0.3	7.8	24	CoilSurveyScan	10:07:35	10:07:42	0.1	SenseRefScan	10:07:46	10:07:57	0.2	SURVEY_LEFT	10:07:59	10:08:20	0.3	SenseRefScan	10:09:07	10:09:18	0.2	SURVEY_RIGHT	10:09:20	10:09:41	0.3	3D_VIEW_PD_SPAIR_HR CS8.5	10:11:04	10:16:47	5.7	T1_TSE_cor	10:16:49	10:20:21	3.5	T2_KB_TSE_sag	10:20:24	10:23:30	3.1
2018	3	Knee	anterior	14.4	10.9	25.3	12.8	1.6	12.5	7.3	1.9	23.7	CoilSurveyScan	09:03:24	09:03:32	0.1	SenseRefScan	09:03:35	09:03:47	0.2	SURVEY_RIGHT	09:03:49	09:04:10	0.3	3D_VIEW_PD_SPAIR_HR CS8.5	09:05:37	09:11:19	5.7	T2_KB_TSE_sag	09:11:22	09:14:27	3.1	T1_TSE_cor	09:14:31	09:17:48	3.3
2018	15	Knee	nvc_base	25.9		25.9	23.7	2.1	2.1	3	8.6	37.4	CoilSurveyScan	18:42:31	18:42:39	0.1	SenseRefScan	18:42:43	18:42:54	0.2	SURVEY_RIGHT	18:42:56	18:43:17	0.3	3D_VIEW_PD_SPAIR_HR CS70 30P	18:43:51	18:49:10	5.3	CoilSurveyScan	18:49:38	18:49:43	0.1	SenseRefScan	18:49:48	18:49:59	0.2	3D_VIEW_PD_SPAIR_HR CS9 30P TEST	18:50:02	18:54:40	4.6	T2_KB_TSE_sag	18:55:26	18:58:34	3.1	T1_TSE_cor	18:58:37	19:03:02	4.4	3D_VIEW_PD_SPAIR_HR CS70 30P
2018	15	Knee	sense_knee_16_aci	19.3	6.6	25.9	17.6	1.7	8.3	1.9	0	21.2	CoilSurveyScan	16:41:46	16:41:53	0.1	SenseRefScan	16:41:57	16:42:08	0.2	SURVEY_LEFT	16:42:10	16:42:31	0.3	SURVEY_LEFT	16:43:11	16:43:33	0.4	3D_VIEW_PD_SPAIR_HR CS7.5 Test	16:44:04	16:49:29	5.4	CoilSurveyScan	16:49:30	16:49:34	0.1	SenseRefScan	16:49:38	16:49:49	0.2	T1_TSE_cor	16:49:52	16:53:12	3.3	3D_VIEW_PD_SPAIR_HR CS7.5 Test	16:53:24	16:57:56	4.5	T2_KB_TSE_sag
2018	13	Knee	sense_ankle_8_aci	14.1	11.8	25.9	12.4	1.6	13.4	9.4	8.5	32	CoilSurveyScan	17:14:21	17:14:29	0.1	SenseRefScan	17:14:32	17:14:43	0.2	SURVEY_LEFT	17:14:45	17:15:06	0.3	3D_VIEW_PD_SPAIR_HR CS7.5 Test	17:16:21	17:21:46	5.4	T2_KB_TSE_sag	17:21:59	17:25:04	3.1	T1_TSE_cor	17:25:07	17:28:25	3.3
2018	15	Knee	nvc_base	14.9	11.4	26.3	13.4	1.5	12.9	9.9	4.4	29.2	CoilSurveyScan	18:20:44	18:20:52	0.1	SenseRefScan	18:20:56	18:21:07	0.2	SURVEY_LEFT	18:21:09	18:21:30	0.3	T2_KB_TSE_sag	18:22:13	18:25:19	3.1	CoilSurveyScan	18:25:47	18:25:51	0.1	SenseRefScan	18:25:55	18:26:05	0.2	T1_TSE_cor	18:26:07	18:29:52	3.7	CoilSurveyScan	18:29:53	18:29:57	0.1	SenseRefScan	18:30:02	18:30:12	0.2	3D_VIEW_PD_SPAIR_HR CS7.5 Test
2018	14	Knee	sense_ankle_8_aci	17.9	8.5	26.5	17.1	0.9	9.4	3.2	8.2	29.4	CoilSurveyScan	16:49:22	16:49:34	0.2	SenseRefScan	16:49:37	16:49:50	0.2	SURVEY_LEFT	16:49:52	16:50:13	0.3	3D_VIEW_PD_SPAIR_HR CS9 30P TEST	16:50:45	16:55:23	4.6	3D_VIEW_PD_SPAIR_HR CS70 30P	16:55:25	17:00:43	5.3	T2_KB_TSE_sag	17:00:47	17:03:52	3.1	T1_TSE_cor	17:04:01	17:07:19	3.3
2018	10	Knee	nvc_base	19.1	7.7	26.8	18	1.1	8.8	5.2	4	28.4	CoilSurveyScan	14:23:49	14:23:57	0.1	SenseRefScan	14:24:00	14:24:12	0.2	SURVEY_LEFT	14:24:14	14:24:35	0.3	3D_VIEW_PD_SPAIR_HR CS9 30P TEST	14:24:39	14:24:44	0.1	3D_VIEW_PD_SPAIR_HR CS9 30P TEST	14:25:34	14:30:12	4.6	3D_VIEW_PD_SPAIR_HR CS70 30P	14:30:15	14:35:33	5.3	T2_KB_TSE_sag	14:35:36	14:39:08	3.5	T1_TSE_cor	14:39:12	14:42:56	3.7
2018	5	Knee	nvc_base	18	8.8	26.9	17.2	0.8	9.7	4.5	3.6	26.1	CoilSurveyScan	10:01:26	10:01:34	0.1	SenseRefScan	10:01:38	10:01:49	0.2	SURVEY_RIGHT	10:01:52	10:02:13	0.3	3D_VIEW_PD_SPAIR_HR CS7.5 Test	10:02:48	10:08:13	5.4	T2_KB_TSE_sag	10:08:16	10:11:35	3.3	T2_TSE_tra	10:11:38	10:16:07	4.5	T1_TSE_cor	10:16:09	10:19:27	3.3
2018	14	Knee	nvc_base	13.9	13	26.9	13.1	0.8	13.8	2.3	6.8	23.1	CoilSurveyScan	18:22:05	18:22:13	0.1	SenseRefScan	18:22:16	18:22:27	0.2	SURVEY_LEFT	18:22:29	18:22:50	0.3	3D_VIEW_PD_SPAIR_HR CS70 30P	18:23:15	18:28:34	5.3	T2_KB_TSE_sag	18:28:47	18:32:13	3.4	T1_TSE_cor	18:32:17	18:36:01	3.7
2018	5	Knee	anterior	17.7	9.5	27.2	12.8	4.8	14.4	7.7	2.1	27.5	CoilSurveyScan	11:04:00	11:04:11	0.2	SenseRefScan	11:04:14	11:04:27	0.2	SURVEY_LEFT	11:04:29	11:04:50	0.3	SURVEY_LEFT	11:05:36	11:05:57	0.4	3D_VIEW_PD_SPAIR_HR CS70 30P	11:06:26	11:11:46	5.3	T2_KB_TSE_sag	11:15:13	11:18:19	3.1	T1_TSE_cor	11:18:22	11:21:40	3.3
2018	13	Knee	nvc_base	20.7	6.5	27.3	17.1	3.6	10.2	0.1	3.6	24.5	CoilSurveyScan	17:52:23	17:52:31	0.1	SenseRefScan	17:52:36	17:52:47	0.2	SURVEY_RIGHT	17:52:49	17:53:10	0.4	CoilSurveyScan	17:55:53	17:55:57	0.1	SenseRefScan	17:56:00	17:56:11	0.2	3D_VIEW_PD_SPAIR_HR CS7.5 Test	17:56:13	18:01:56	5.7	T2_KB_TSE_sag	18:01:57	18:05:37	3.7	T1_TSE_cor	18:05:41	18:08:04	2.4	T1_TSE_cor	18:08:42	18:13:08	4.4
2018	2	Knee	sense_breast_7m_aci	19.7	7.7	27.4	16.9	2.8	10.4	0.2	6.9	26.9	CoilSurveyScan	08:09:35	08:09:47	0.2	SenseRefScan	08:09:51	08:10:04	0.2	SURVEY_LEFT	08:10:06	08:10:26	0.3	3D_VIEW_PD_SPAIR_HR CS70 30P	08:12:01	08:17:19	5.3	T2_KB_TSE_sag	08:17:22	08:20:27	3.1	T2_TSE_tra	08:21:28	08:25:57	4.5	T1_TSE_cor	08:26:00	08:29:17	3.3
2018	14	Knee	nvc_base	15.1	12.5	27.5	12.4	2.6	15.1	9.3	11.7	36.1	CoilSurveyScan	18:16:53	18:17:05	0.2	SenseRefScan	18:17:08	18:17:22	0.2	SURVEY_LEFT	18:17:24	18:17:45	0.3	SURVEY_LEFT	18:18:35	18:18:57	0.4	3D_VIEW_PD_SPAIR_HR CS7.5 Test	18:20:28	18:25:53	5.4	T2_KB_TSE_sag	18:25:55	18:28:31	2.6	T1_TSE_cor	18:28:38	18:31:56	3.3
2018	13	Knee	sense_breast_7m_aci	21.9	6	27.9	19.4	2.5	8.6	3.6	2	27.5	CoilSurveyScan	18:07:07	18:07:19	0.2	SenseRefScan	18:07:22	18:07:36	0.2	SURVEY_LEFT	18:07:39	18:08:00	0.3	3D_VIEW_PD_SPAIR_HR CS70 30P	18:08:33	18:13:52	5.3	T2_KB_TSE_sag	18:15:28	18:19:08	3.7	T2_TSE_tra	18:19:11	18:24:21	5.2	T1_TSE_cor	18:24:34	18:29:00	4.4
2018	15	Knee	sense_knee_16_aci	22.1	6	28.1	19.6	2.6	8.6	4.3	5.6	32.1	CoilSurveyScan	18:06:26	18:06:33	0.1	SenseRefScan	18:06:36	18:06:47	0.2	SURVEY_LEFT	18:06:49	18:07:10	0.3	3D_VIEW_PD_SPAIR_HR CS8.5	18:09:08	18:14:50	5.7	T2_KB_TSE_sag	18:14:52	18:18:52	4	CoilSurveyScan	18:19:12	18:19:16	0.1	SenseRefScan	18:19:20	18:19:31	0.2	T2_TSE_tra	18:19:33	18:24:06	4.5	T1_TSE_cor	18:24:10	18:28:35	4.4
2018	16	Knee	posterior	19.2	9	28.1	16	3.2	12.2	8.2	0.5	27.9	CoilSurveyScan	18:37:22	18:37:30	0.1	SenseRefScan	18:37:33	18:37:44	0.2	SURVEY_LEFT	18:37:46	18:38:07	0.3	3D_VIEW_PD_SPAIR_HR CS8.5	18:39:01	18:45:04	6.1	CoilSurveyScan	18:47:04	18:47:08	0.1	SenseRefScan	18:47:13	18:47:23	0.2	T2_KB_TSE_sag	18:47:26	18:51:43	4.3	CoilSurveyScan	18:51:44	18:51:48	0.1	SenseRefScan	18:51:51	18:52:02	0.2	T1_TSE_cor
2018	4	Knee	posterior	15.4	13	28.4	13.8	1.6	14.6	5.7	5	26.1	CoilSurveyScan	09:49:21	09:49:28	0.1	SenseRefScan	09:49:33	09:49:44	0.2	SURVEY_RIGHT	09:49:46	09:50:07	0.3	3D_VIEW_PD_SPAIR_HR CS8.5	09:50:51	09:56:34	5.7	T2_KB_TSE_sag	09:57:11	10:00:31	3.3	CoilSurveyScan	10:00:35	10:00:39	0.1	SenseRefScan	10:00:42	10:00:54	0.2	T1_TSE_cor	10:00:55	10:04:44	3.8
2018	17	Knee	posterior	13.7	14.7	28.4	12.8	0.9	15.6	0.5	9.5	23.6	CoilSurveyScan	18:41:46	18:41:54	0.1	SenseRefScan	18:41:57	18:42:08	0.2	SURVEY_LEFT	18:42:11	18:42:32	0.3	3D_VIEW_PD_SPAIR_HR CS8.5	18:43:14	18:48:57	5.7	T2_KB_TSE_sag	18:48:59	18:52:05	3.1	T1_TSE_cor	18:52:09	18:55:27	3.3
2018	17	Knee	sense_knee_16_aci	18.2	10.3	28.5	17	1.2	11.5	5.9	4.6	28.7	CoilSurveyScan	18:42:01	18:42:08	0.1	SenseRefScan	18:42:11	18:42:22	0.2	SURVEY_LEFT	18:42:24	18:42:45	0.3	3D_VIEW_PD_SPAIR_HR CS70 30P	18:43:26	18:48:44	5.3	T2_KB_TSE_sag	18:49:02	18:52:08	3.1	3D_VIEW_PD_SPAIR_HR CS9 30P TEST	18:52:14	18:56:51	4.6	T1_TSE_cor	18:56:54	19:00:12	3.3
2018	16	Knee	sense_knee_16_aci	18.3	10.3	28.6	15.3	3	13.3	3.7	3.2	25.2	CoilSurveyScan	17:18:57	17:19:04	0.1	SenseRefScan	17:19:08	17:19:19	0.2	SURVEY_RIGHT	17:19:21	17:19:41	0.3	3D_VIEW_PD_SPAIR_HR CS8.5	17:20:25	17:26:51	6.4	T2_KB_TSE_sag	17:27:16	17:31:06	3.8	T1_TSE_cor	17:32:52	17:37:17	4.4
2018	10	Knee	nvc_base	20.4	8.7	29.1	17.9	2.6	11.3	9.3	8.5	38.2	CoilSurveyScan	16:15:27	16:15:40	0.2	SenseRefScan	16:15:43	16:15:55	0.2	SURVEY_RIGHT	16:15:57	16:16:18	0.3	3D_VIEW_PD_SPAIR_HR CS70 30P	16:17:53	16:23:12	5.3	3D_VIEW_PD_SPAIR_HR CS9 30P TEST	16:24:00	16:28:39	4.6	T2_KB_TSE_sag	16:28:41	16:32:07	3.4	T1_TSE_cor	16:32:10	16:35:54	3.7
2018	12	Knee	sense_breast_7m_aci	17.6	12	29.6	14.8	2.8	14.9	7.1	3.2	27.9	CoilSurveyScan	17:43:33	17:43:41	0.1	SenseRefScan	17:43:45	17:43:56	0.2	SURVEY_LEFT	17:43:58	17:44:19	0.3	3D_VIEW_PD_SPAIR_HR CS8.5	17:45:13	17:50:56	5.7	CoilSurveyScan	17:52:22	17:52:27	0.1	SenseRefScan	17:52:30	17:52:41	0.2	T2_KB_TSE_sag	17:52:44	17:56:54	4.2	CoilSurveyScan	17:57:05	17:57:09	0.1	SenseRefScan	17:57:12	17:57:23	0.2	T1_TSE_cor
2018	12	Knee	sense_knee_16_aci	20.6	9.2	29.8	18.9	1.6	10.8	5.8	8.8	35.1	CoilSurveyScan	16:54:13	16:54:49	0.6	SenseRefScan	16:54:52	16:55:06	0.2	SURVEY_RIGHT	16:55:08	16:55:29	0.3	3D_VIEW_PD_SPAIR_HR CS7.5 Test	16:56:28	17:01:53	5.4	T2_KB_TSE_sag	17:01:55	17:05:00	3.1	T1_TSE_cor	17:05:03	17:08:22	3.3	3D_VIEW_PD_SPAIR_HR CS7.5 Test	17:08:32	17:08:45	0.2	CoilSurveyScan	17:08:58	17:09:02	0.1	SenseRefScan	17:09:05	17:09:15	0.2	3D_VIEW_PD_SPAIR_HR CS7.5 Test
2018	11	Knee	anterior	14.3	15.7	30	12.5	1.8	17.5	0.3	8.2	22.8	CoilSurveyScan	16:04:02	16:04:14	0.2	SenseRefScan	16:04:17	16:04:31	0.2	SURVEY_LEFT	16:04:33	16:04:54	0.3	3D_VIEW_PD_SPAIR_HR CS70 30P	16:06:05	16:11:25	5.3	T2_KB_TSE_sag	16:11:53	16:14:59	3.1	T1_TSE_cor	16:15:02	16:18:20	3.3
2018	15	Knee	sense_breast_7m_aci	20.5	9.6	30.2	16.2	4.3	14	7.1	8.6	36.2	CoilSurveyScan	19:06:42	19:06:49	0.1	SenseRefScan	19:06:53	19:07:04	0.2	SURVEY_RIGHT	19:07:06	19:07:27	0.3	T2_KB_TSE_sag	19:08:30	19:11:50	3.3	CoilSurveyScan	19:11:50	19:11:54	0.1	SenseRefScan	19:11:58	19:12:08	0.2	T1_TSE_cor	19:12:11	19:15:07	2.9	CoilSurveyScan	19:17:33	19:17:37	0.1	SenseRefScan	19:17:41	19:17:51	0.2	T1_TSE_cor
2018	16	Knee	sense_ankle_8_aci	24.6	6.3	30.8	22	2.6	8.9	7.1	0.3	31.9	CoilSurveyScan	17:51:09	17:51:17	0.1	SenseRefScan	17:51:20	17:51:31	0.2	SURVEY_RIGHT	17:51:33	17:51:54	0.3	3D_VIEW_PD_SPAIR_HR CS70 30P	17:53:46	17:59:05	5.3	T2_KB_TSE_sag	17:59:25	18:02:58	3.5	T2_TSE_tra	18:03:01	18:07:29	4.5	T1_TSE_cor	18:07:34	18:10:52	3.3	3D_VIEW_PD_SPAIR_HR CS70 30P TEST	18:11:01	18:15:42	4.7
2018	12	Knee	sense_knee_16_aci	23.2	7.6	30.8	21.3	1.9	9.5	0.2	7.3	30.7	CoilSurveyScan	17:18:49	17:18:56	0.1	SenseRefScan	17:19:00	17:19:10	0.2	SURVEY_LEFT	17:19:13	17:19:33	0.3	3D_VIEW_PD_SPAIR_HR CS7.5 Test	17:20:47	17:26:12	5.4	T2_KB_TSE_sag	17:26:13	17:29:18	3.1	T1_TSE_cor	17:29:22	17:32:39	3.3	CoilSurveyScan	17:32:58	17:33:02	0.1	SenseRefScan	17:33:06	17:33:16	0.2	3D_VIEW_PD_SPAIR_HR CS7.5 Test	17:33:19	17:38:43	5.4	T1_TSE_cor
2018	15	Knee	nvc_base	16.9	13.9	30.8	15.8	1.2	15.1	8.5	10.1	35.6	CoilSurveyScan	16:48:08	16:48:15	0.1	SenseRefScan	16:48:19	16:48:30	0.2	SURVEY_LEFT	16:48:32	16:48:53	0.3	3D_VIEW_PD_SPAIR_HR CS8.5	16:49:36	16:56:02	6.4	T2_KB_TSE_sag	16:56:05	17:00:18	4.2	T1_TSE_cor	17:00:38	17:05:04	4.4
2018	17	Knee	nvc_base	31		31	15.7	15.3	15.3	7.5	2	40.5	CoilSurveyScan	18:49:03	18:49:11	0.1	SenseRefScan	18:49:15	18:49:26	0.2	SURVEY_RIGHT	18:49:28	18:49:49	0.3	3D_VIEW_PD_SPAIR_HR CS70 30P	18:50:28	18:55:47	5.3	T2_KB_TSE_sag	18:55:50	18:59:25	3.6	T1_TSE_cor	18:59:30	19:03:55	4.4	T1_TSE_cor	19:18:02	19:18:11	0.2	T1_TSE_cor	19:18:12	19:18:16	0.1	T1_TSE_cor	19:18:18	19:18:19	0	T1_TSE_cor
2018	19	Knee	posterior	13.4	18.2	31.6	12.8	0.7	18.8	0.2	15.3	28.9	CoilSurveyScan	18:23:20	18:23:28	0.1	SenseRefScan	18:23:32	18:23:43	0.2	SURVEY_RIGHT	18:23:45	18:24:06	0.3	3D_VIEW_PD_SPAIR_HR CS8.5	18:24:33	18:30:15	5.7	T2_KB_TSE_sag	18:30:18	18:33:24	3.1	T1_TSE_cor	18:33:28	18:36:47	3.3
2018	15	Knee	nvc_base	14.3	17.6	31.9	13.2	1.1	18.7	3.8	6.5	24.6	CoilSurveyScan	18:41:25	18:41:32	0.1	SenseRefScan	18:41:36	18:41:47	0.2	SURVEY_RIGHT	18:41:49	18:42:10	0.3	SURVEY_RIGHT	18:42:33	18:42:55	0.4	3D_VIEW_PD_SPAIR_HR CS70 30P	18:43:21	18:48:40	5.3	T2_KB_TSE_sag	18:48:42	18:52:01	3.3	T1_TSE_cor	18:52:12	18:55:43	3.5
2018	1	Knee	anterior	15.2	16.8	32	13.2	2	18.8	0.5	8.9	24.6	CoilSurveyScan	07:38:58	07:39:29	0.5	SenseRefScan	07:39:33	07:39:44	0.2	SURVEY_LEFT	07:39:46	07:40:07	0.3	3D_VIEW_PD_SPAIR_HR CS8.5	07:41:53	07:47:36	5.7	T2_KB_TSE_sag	07:47:38	07:50:46	3.1	T1_TSE_cor	07:50:50	07:54:08	3.3
2018	9	Knee	sense_breast_7m_aci	15.6	16.5	32.1	14.1	1.5	18	0.2	11.1	26.8	CoilSurveyScan	15:37:06	15:37:14	0.1	SenseRefScan	15:37:17	15:37:29	0.2	SURVEY_LEFT	15:37:31	15:37:52	0.3	3D_VIEW_PD_SPAIR_HR CS70 30P	15:38:56	15:44:15	5.3	T2_KB_TSE_sag	15:44:17	15:47:57	3.7	T1_TSE_cor	15:48:15	15:52:41	4.4
2018	13	Knee	sense_ankle_8_aci	15.4	16.8	32.2	14.2	1.1	17.9	7.8	16.6	39.7	CoilSurveyScan	16:17:33	16:17:41	0.1	SenseRefScan	16:17:44	16:17:55	0.2	SURVEY_LEFT	16:17:57	16:18:18	0.3	3D_VIEW_PD_SPAIR_HR CS8.5	16:18:57	16:24:39	5.7	T2_KB_TSE_sag	16:24:41	16:27:46	3.1	T1_TSE_cor	16:27:49	16:29:20	1.5	T1_TSE_cor	16:29:38	16:32:55	3.3
2018	10	Knee	nvc_base	13.9	18.3	32.2	12.8	1.1	19.5	0.6	10.3	24.8	CoilSurveyScan	14:40:35	14:40:43	0.1	SenseRefScan	14:40:46	14:40:57	0.2	SURVEY_RIGHT	14:41:00	14:41:21	0.3	3D_VIEW_PD_SPAIR_HR CS8.5	14:42:15	14:47:57	5.7	T2_KB_TSE_sag	14:48:00	14:51:06	3.1	T1_TSE_cor	14:51:10	14:54:28	3.3
2018	12	Knee	nvc_base	19.4	12.9	32.3	17.5	1.9	14.8	4.8	7.7	31.9	CoilSurveyScan	16:01:21	16:01:29	0.1	SenseRefScan	16:01:33	16:01:44	0.2	SURVEY_LEFT	16:01:46	16:02:07	0.3	3D_VIEW_PD_SPAIR_HR CS8.5	16:03:33	16:09:16	5.7	T2_KB_TSE_sag	16:09:30	16:12:35	3.1	T2_TSE_tra	16:12:39	16:17:22	4.7	T1_TSE_cor	16:17:26	16:20:44	3.3
2018	2	Knee	nvc_base	14.2	18.3	32.5	13.1	1.1	19.4	6.3	13.9	34.5	CoilSurveyScan	08:19:18	08:19:25	0.1	SenseRefScan	08:19:29	08:19:40	0.2	SURVEY_RIGHT	08:19:42	08:20:03	0.3	3D_VIEW_PD_SPAIR_HR CS7.5 Test	08:20:56	08:26:21	5.4	T2_KB_TSE_sag	08:26:23	08:29:42	3.3	T1_TSE_cor	08:29:46	08:33:30	3.7
2018	14	Knee	sense_ankle_8_aci	26.4	6.7	33.1	22.3	4.1	10.7	0.2	6.3	32.9	CoilSurveyScan	17:50:51	17:50:58	0.1	SenseRefScan	17:51:02	17:51:11	0.1	SURVEY_LEFT	17:51:13	17:51:34	0.3	SURVEY_LEFT	17:51:37	17:51:43	0.1	SURVEY_LEFT	17:52:13	17:52:35	0.4	3D_VIEW_PD_SPAIR_HR CS70 30P	17:53:06	17:58:25	5.3	T2_KB_TSE_sag	18:00:39	18:05:35	4.9	T1_mDIXON_TSE_COR	18:05:39	18:11:07	5.5	CoilSurveyScan	18:11:36	18:11:41	0.1	SenseRefScan
2018	13	Knee	nvc_base	28.7	4.7	33.4	23.2	5.5	10.2	7.4	3.9	39.9	CoilSurveyScan	19:17:52	19:17:59	0.1	SenseRefScan	19:18:04	19:18:15	0.2	SURVEY_RIGHT	19:18:17	19:18:38	0.3	3D_VIEW_PD_SPAIR_HR CS70 30P	19:19:18	19:20:04	0.8	3D_VIEW_PD_SPAIR_HR CS70 30P	19:20:12	19:25:31	5.3	3D_VIEW_PD_SPAIR_HR CS9 30P TEST	19:26:07	19:30:45	4.6	3D_VIEW_PD_SPAIR_HR CS7.5 Test	19:34:38	19:40:02	5.4	T2_KB_TSE_sag	19:40:05	19:43:10	3.1	T1_TSE_cor	19:43:14	19:46:32	3.3
2018	1	Knee	sense_ankle_8_aci	19	14.5	33.5	16	2.9	17.5	6.6	11.7	37.2	CoilSurveyScan	07:43:03	07:43:34	0.5	SenseRefScan	07:43:38	07:43:49	0.2	SURVEY_RIGHT	07:43:51	07:44:12	0.3	3D_VIEW_PD_SPAIR_HR CS8.5	07:45:47	07:47:43	1.9	T2_KB_TSE_sag	07:48:04	07:48:20	0.3	T2_KB_TSE_sag	07:48:52	07:52:12	3.3	3D_VIEW_PD_SPAIR_HR CS8.5	07:52:32	07:58:14	5.7	T1_TSE_cor	07:58:16	08:02:00	3.7
2018	12	Knee	anterior	17.8	16.2	34	14.8	2.9	19.2	5.7	16	39.5	CoilSurveyScan	17:40:39	17:40:47	0.1	SenseRefScan	17:40:50	17:41:01	0.2	SURVEY_RIGHT	17:41:04	17:41:25	0.3	3D_VIEW_PD_SPAIR_HR CS8.5	17:42:27	17:48:09	5.7	T2_KB_TSE_sag	17:48:48	17:52:49	4	T1_TSE_cor	17:53:58	17:58:25	4.5
2018	14	Knee	anterior	24.6	10.2	34.7	21	3.6	13.7	1.9	9.9	36.4	CoilSurveyScan	16:29:40	16:29:48	0.1	SenseRefScan	16:29:52	16:30:03	0.2	SURVEY_LEFT	16:30:05	16:30:26	0.3	3D_VIEW_PD_SPAIR_HR CS7.5 Test	16:33:17	16:38:42	5.4	T2_KB_TSE_sag	16:38:44	16:42:03	3.3	T1_TSE_cor	16:42:08	16:45:27	3.3	3D_VIEW_PD_SPAIR_HR CS7.5 Test	16:45:29	16:48:05	2.6	CoilSurveyScan	16:48:27	16:48:32	0.1	SenseRefScan	16:48:35	16:48:46	0.2	3D_VIEW_PD_SPAIR_HR CS7.5 Test
2018	15	Knee	sense_ankle_8_aci	19.5	16.5	36.1	18.1	1.5	18	0.1	16.3	36	CoilSurveyScan	18:40:05	18:40:12	0.1	SenseRefScan	18:40:15	18:40:26	0.2	SURVEY_LEFT	18:40:28	18:40:49	0.3	3D_VIEW_PD_SPAIR_HR CS7.5 Test	18:41:38	18:47:02	5.4	T2_KB_TSE_sag	18:47:04	18:50:09	3.1	T1_TSE_cor	18:50:13	18:53:30	3.3	CoilSurveyScan	18:53:52	18:53:56	0.1	SenseRefScan	18:54:00	18:54:11	0.2	3D_VIEW_PD_SPAIR_HR CS7.5 Test	18:54:13	18:59:37	5.4
2018	18	Knee	sense_knee_16_aci	14.5	23.1	37.6	13	1.5	24.5	5.2	13.8	33.6	CoilSurveyScan	19:10:10	19:10:17	0.1	SenseRefScan	19:10:20	19:10:31	0.2	SURVEY_RIGHT	19:10:33	19:10:54	0.3	3D_VIEW_PD_SPAIR_HR CS8.5	19:11:46	19:17:28	5.7	T2_KB_TSE_sag	19:17:30	19:20:35	3.1	CoilSurveyScan	19:20:57	19:21:02	0.1	SenseRefScan	19:21:06	19:21:17	0.2	T1_TSE_cor	19:21:19	19:24:41	3.4
2018	10	Knee	sense_ankle_8_aci	20.9	17.3	38.2	19	2	19.3	0.3	2	23.2	CoilSurveyScan	17:26:29	17:26:37	0.1	SenseRefScan	17:26:41	17:26:52	0.2	SURVEY_RIGHT	17:26:54	17:27:14	0.3	3D_VIEW_PD_SPAIR_HR CS70 30P	17:27:57	17:33:16	5.3	CoilSurveyScan	17:33:20	17:33:24	0.1	SenseRefScan	17:33:28	17:33:39	0.2	3D_VIEW_PD_SPAIR_HR CS9 30P TEST	17:33:42	17:38:20	4.6	T2_KB_TSE_sag	17:39:15	17:42:57	3.7	T1_TSE_cor	17:43:00	17:47:25	4.4
2018	11	Knee	sense_wrist_8_aci	28.6	10.2	38.8	25.8	2.8	13	2.3	9.2	40.1	CoilSurveyScan	15:00:42	15:00:49	0.1	SenseRefScan	15:00:52	15:01:03	0.2	SURVEY_LEFT	15:01:05	15:01:26	0.3	3D_VIEW_PD_SPAIR_HR CS8.5	15:01:53	15:07:36	5.7	T2_KB_TSE_sag	15:07:46	15:11:20	3.6	CoilSurveyScan	15:12:12	15:12:16	0.1	SenseRefScan	15:12:20	15:12:32	0.2	T2_FFE_sag	15:12:33	15:16:02	3.5	T1_TSE_cor	15:16:05	15:20:41	4.6	CoilSurveyScan
2018	8	Knee	nvc_base	24.2	14.6	38.8	19.2	5.1	19.6	3.5	9.8	37.5	CoilSurveyScan	13:25:43	13:25:51	0.1	SenseRefScan	13:25:55	13:26:06	0.2	SURVEY_RIGHT	13:26:08	13:26:28	0.3	3D_VIEW_PD_SPAIR_HR CS7.5 Test	13:27:24	13:32:48	5.4	T2_KB_TSE_sag	13:33:04	13:36:12	3.1	CoilSurveyScan	13:36:13	13:36:17	0.1	SenseRefScan	13:36:21	13:36:32	0.2	T1_TSE_cor	13:36:34	13:39:52	3.3	CoilSurveyScan	13:41:43	13:41:51	0.1	SenseRefScan
2018	12	Knee	sense_ankle_8_aci	27.1	12.3	39.4	25.3	1.8	14.1	6.1	9.2	42.4	CoilSurveyScan	16:56:16	16:56:23	0.1	SenseRefScan	16:56:27	16:56:38	0.2	SURVEY_LEFT	16:56:40	16:57:01	0.3	3D_VIEW_PD_SPAIR_HR CS70 30P	16:58:14	17:03:33	5.3	T2_KB_TSE_sag	17:03:35	17:06:40	3.1	T1_TSE_cor	17:06:45	17:10:02	3.3	SenseRefScan	17:10:04	17:10:43	0.6	STIR_SEMAC_cor	17:10:45	17:18:33	7.8	T2_TSE_tra	17:18:52	17:23:21	4.5
2018	9	Knee	anterior	30.1	10.2	40.3	25.6	4.5	14.7	7.8	6.5	44.5	CoilSurveyScan	13:34:45	13:34:56	0.2	SenseRefScan	13:35:00	13:35:47	0.8	SURVEY_TSE_MARS_Right	13:35:49	13:37:01	1.2	STIR_SEMAC_Cor	13:40:02	13:47:50	7.8	T2_TSE_SEMAC_Tra	13:49:11	13:55:32	6.4	T1_TSE_cor_MARS_VAT	13:55:35	13:58:24	2.8	PDW_TSE_SEMAC_neu Test	13:58:26	14:04:52	6.4
2018	1	Knee	nvc_base	14.1	27.6	41.8	13.3	0.8	28.4	6.4	14.9	35.4	CoilSurveyScan	07:29:25	07:29:56	0.5	SenseRefScan	07:29:59	07:30:10	0.2	SURVEY_RIGHT	07:30:12	07:30:33	0.3	3D_VIEW_PD_SPAIR_HR CS8.5	07:31:09	07:36:51	5.7	T2_KB_TSE_sag	07:36:53	07:40:12	3.3	T1_TSE_cor	07:40:15	07:43:33	3.3
2018	9	Knee	sense_knee_16_aci	7.3	35.6	42.8	6	1.2	36.8	4.4	27.6	39.2	CoilSurveyScan	14:04:32	14:04:38	0.1	SenseRefScan	14:04:42	14:04:53	0.2	SURVEY_RIGHT	14:04:56	14:05:16	0.3	3D_VIEW_PD_SPAIR_HR CS7.5 Test	14:06:23	14:11:47	5.4
2018	15	Knee	sense_knee_16_aci	13.3	30.3	43.6	12.6	0.7	31	2.5	24.3	40.1	CoilSurveyScan	17:16:43	17:16:50	0.1	SenseRefScan	17:16:53	17:17:04	0.2	SURVEY_RIGHT	17:17:07	17:17:27	0.3	3D_VIEW_PD_SPAIR_HR CS70 30P	17:17:58	17:23:17	5.3	T2_KB_TSE_sag	17:23:20	17:26:39	3.3	T1_TSE_cor	17:26:42	17:30:00	3.3
2018	11	Knee	anterior	36.4	7.2	43.7	35.4	1.1	8.3	2.1	7	45.5	CoilSurveyScan	16:35:10	16:35:17	0.1	SenseRefScan	16:35:21	16:36:01	0.7	SURVEY_LEFT_TSE_MARS_	16:36:03	16:37:11	1.1	PD_mDixon_tra_MARS_VAT	16:37:57	16:44:44	6.8	STIR_SEMAC_cor	16:44:46	16:53:13	8.4	PDW_TSE_SEMAC_sag	16:53:16	17:00:47	7.5	T1_TSE_cor_MARS_VAT	17:00:49	17:03:37	2.8	PD_mDIXON_SAG_MARS	17:03:39	17:09:08	5.5	T2_TSE_sag_MARS_VAT	17:09:11	17:11:36	2.4
2018	1	Knee	nvc_base	15.4	30.6	46	13.5	1.9	32.6	0.7	21.8	37.9	CoilSurveyScan	07:41:08	07:41:43	0.6	SenseRefScan	07:41:47	07:42:00	0.2	SURVEY_LEFT	07:42:02	07:42:23	0.3	3D_VIEW_PD_SPAIR_HR CS8.5	07:44:09	07:49:51	5.7	T2_KB_TSE_sag	07:49:53	07:53:11	3.3	T1_TSE_cor	07:53:14	07:56:32	3.3
2018	15	Knee	posterior	16.4	29.6	46	13	3.4	33	6.3	25.5	48.2	CoilSurveyScan	18:12:07	18:12:19	0.2	SenseRefScan	18:12:22	18:12:35	0.2	SURVEY_LEFT	18:12:38	18:12:59	0.3	SURVEY_LEFT	18:13:36	18:14:01	0.4	3D_VIEW_PD_SPAIR_HR CS7.5 Test	18:14:43	18:20:08	5.4	T1_TSE_cor	18:21:06	18:24:25	3.3	T2_KB_TSE_sag	18:25:25	18:28:31	3.1
2018	10	Knee	sense_knee_16_aci	14.5	33.9	48.4	12.9	1.6	35.5	8	26.6	49.1	CoilSurveyScan	14:47:22	14:47:29	0.1	SenseRefScan	14:47:33	14:47:44	0.2	SURVEY_RIGHT	14:47:47	14:48:08	0.3	3D_VIEW_PD_SPAIR_HR CS7.5 Test	14:49:20	14:54:44	5.4	T1_TSE_cor	14:54:47	14:58:32	3.8	T2_KB_TSE_sag	14:58:45	15:01:50	3.1
2018	1	Knee	nvc_base	42.4	7.3	49.7	35.6	6.8	14.1	8.7	6.3	57.4	CoilSurveyScan	07:43:31	07:44:02	0.5	SenseRefScan	07:44:06	07:44:18	0.2	SURVEY_LEFT	07:44:20	07:44:41	0.3	STIR_longTE_cor	07:48:12	07:52:10	4	SenseRefScan	07:52:22	07:53:05	0.7	STIR_SEMAC_SAG	07:53:07	08:02:52	9.8	sT2_TSE_tra M+V 09.05.	08:02:55	08:07:40	4.8	T1_TSE_cor_MARS_VAT	08:07:43	08:12:49	5.1	T1W_nativ_Mars_TSE_Tra	08:12:51	08:15:52	3	T1W_KM_Mars_TSE_Tra
2018	11	Knee	sense_breast_7m_aci	33.3	17.2	50.5	27	6.3	23.5	8.1	11.3	52.8	CoilSurveyScan	16:50:10	16:50:17	0.1	SenseRefScan	16:50:21	16:50:32	0.2	SURVEY_RIGHT	16:50:34	16:50:55	0.3	CoilSurveyScan	16:51:34	16:51:38	0.1	SenseRefScan	16:51:43	16:51:53	0.2	3D_VIEW_PD_SPAIR_HR CS8.5	16:51:56	16:57:37	5.7	T2_KB_TSE_sag	16:57:39	17:00:44	3.1	T1_TSE_cor	17:00:48	17:05:15	4.4	CoilSurveyScan	17:08:52	17:09:03	0.2	SURVEY Anterior Spule
2018	13	Knee	posterior	40.3	10.7	50.9	37.6	2.7	13.4	4.3	0.4	45	CoilSurveyScan	17:46:37	17:46:45	0.1	SenseRefScan	17:46:49	17:47:29	0.7	SURVEY_TSE_MARS_Right	17:47:31	17:48:39	1.1	SURVEY_TSE_MARS_Left	17:49:38	17:50:46	1.1	STIR_SEMAC_Cor	17:51:16	18:00:22	9.1	CoilSurveyScan	18:01:14	18:01:19	0.1	SenseRefScan	18:01:24	18:02:10	0.8	T2_TSE_SEMAC_Tra	18:02:13	18:08:55	6.7	T1_TSE_cor_MARS_VAT	18:08:58	18:11:39	2.7	PDW_TSE_SEMAC_neu Test
2018	2	Knee	sense_breast_7m_aci	13.2	37.9	51.1	12.4	0.8	38.7	0.3	35.9	49.4	CoilSurveyScan	08:11:19	08:11:27	0.1	SenseRefScan	08:11:31	08:11:42	0.2	SURVEY_LEFT	08:11:44	08:12:04	0.3	3D_VIEW_PD_SPAIR_HR CS7.5 Test	08:12:38	08:18:02	5.4	T2_KB_TSE_sag	08:18:05	08:21:10	3.1	T1_TSE_cor	08:21:13	08:24:31	3.3
2018	4	Knee	anterior	46.4	5.7	52	42.7	3.7	9.4	0.4	5.4	52.2	CoilSurveyScan	09:55:02	09:55:09	0.1	SenseRefScan	09:55:13	09:55:24	0.2	SURVEY_RIGHT	09:55:26	09:55:47	0.3	SenseRefScan	09:56:13	09:56:24	0.2	SURVEY_LEFT	09:56:26	09:56:47	0.3	STIR_longTE_cor	09:57:43	10:02:04	4.3	T2_TSE_tra CS2	10:02:06	10:06:38	4.5	T1_mDIXON_TSE_TRA	10:06:40	10:13:54	7.2	T1_TSE_cor	10:13:57	10:16:47	2.8	T1_NATIV_mDIXON_TSE_TRA
2018	20	Knee	sense_knee_16_aci	16.7	37.6	54.3	13.2	3.5	41.1	5.7	29.7	52.1	CoilSurveyScan	19:14:51	19:14:58	0.1	SenseRefScan	19:15:01	19:15:12	0.2	SURVEY_RIGHT	19:15:14	19:15:35	0.3	3D_VIEW_PD_SPAIR_HR CS70 30P	19:16:13	19:21:32	5.3	CoilSurveyScan	19:24:06	19:24:10	0.1	SenseRefScan	19:24:15	19:24:25	0.2	T2_KB_TSE_sag	19:24:28	19:27:46	3.3	T1_TSE_cor	19:27:50	19:31:33	3.7
2018	12	Knee	nvc_base	13.7		57.2	12.6	1.1	44.6	0.4	39.8	53.8	CoilSurveyScan	15:24:35	15:24:43	0.1	SenseRefScan	15:24:46	15:24:57	0.2	SURVEY_LEFT	15:24:59	15:25:20	0.3	3D_VIEW_PD_SPAIR_HR CS70 30P	15:26:02	15:31:21	5.3	T2_KB_TSE_sag	15:31:23	15:34:42	3.3	T1_TSE_cor	15:34:56	15:38:15	3.3
2018	10	Knee	anterior	16.4		62.4	13.9	2.5	48.5	0.2	29.6	46.2	CoilSurveyScan	18:02:08	18:02:41	0.5	SenseRefScan	18:02:44	18:02:53	0.1	SURVEY_LEFT	18:02:56	18:03:16	0.3	SURVEY_LEFT	18:04:05	18:04:13	0.1	CoilSurveyScan	18:04:51	18:04:56	0.1	SenseRefScan	18:04:59	18:05:10	0.2	SURVEY_LEFT	18:05:12	18:05:34	0.4	3D_VIEW_PD_SPAIR_HR CS8.5	18:06:01	18:11:43	5.7	T2_KB_TSE_sag	18:11:45	18:14:50	3.1	T1_TSE_cor
2018	6	Knee	nvc_base	22.8		76.6	19.3	3.6	57.4	5.1	17.4	45.3	CoilSurveyScan	12:20:59	12:21:10	0.2	SenseRefScan	12:21:14	12:21:27	0.2	SURVEY_LEFT	12:21:30	12:21:51	0.3	SURVEY_LEFT	12:22:45	12:23:06	0.4	3D_VIEW_PD_SPAIR_HR CS8.5	12:23:50	12:29:33	5.7	T2_KB_TSE_sag	12:29:35	12:32:41	3.1	T1_TSE_cor	12:33:32	12:36:51	3.3	3D_VIEW_PD_SPAIR_HR CS8.5	12:37:23	12:37:41	0.3	3D_VIEW_PD_SPAIR_HR CS8.5	12:38:04	12:43:47	5.7
2018	8	Knee	sense_breast_7m_aci	66.3	18.8	85.1	40.2		44.8	15.7	8.3	90.3	CoilSurveyScan	11:55:33	11:55:40	0.1	SenseRefScan	11:55:44	11:55:55	0.2	SURVEY_RIGHT	11:55:57	11:56:17	0.3	SURVEY_RIGHT	11:57:06	11:57:10	0.1	CoilSurveyScan	11:57:22	11:57:28	0.1	SURVEY_RIGHT	11:57:32	11:57:53	0.3	SURVEY_RIGHT	11:58:35	11:58:57	0.4	SURVEY_RIGHT	11:59:24	11:59:45	0.3	SURVEY_RIGHT	12:00:16	12:00:38	0.4	SURVEY_RIGHT
2018	11	Knee	nvc_base	23.9			16.9	7		0.2	85.1	109.2	CoilSurveyScan	14:59:25	14:59:32	0.1	SenseRefScan	14:59:36	14:59:47	0.2	SURVEY_LEFT	14:59:50	15:00:10	0.3	3D_VIEW_PD_SPAIR_HR CS7.5 Test	15:01:01	15:06:26	5.4	3D_VIEW_PD_SPAIR_HR CS7.5 Test	15:08:01	15:13:26	5.4	3D_VIEW_PD_SPAIR_HR CS7.5 Test	15:17:53	15:23:17	5.4
2018	13	Lumbar spine	nvc_base	8.4	4.1	12.6	7.3	1.1	5.2	1.2	3	12.6	CoilSurveyScan	16:01:04	16:01:11	0.1	SURVEY	16:01:14	16:01:45	0.5	SenseRefScan	16:02:26	16:02:35	0.2	T2_SPIR_sag	16:02:37	16:06:03	3.4	T1_TSE_sag	16:06:24	16:09:31	3.1
2018	21	Lumbar spine	sense_knee_16_aci	12.7		12.7	12.2			9.8	5.1	27.5	CoilSurveyScan	19:19:43	19:19:51	0.1	SURVEY	19:19:54	19:20:25	0.5	SenseRefScan	19:20:43	19:20:52	0.2	3D_Spine_VIEW_T2 CS 7 HR	19:20:55	19:25:47	4.9	T2_SPIR_sag	19:25:50	19:29:15	3.4	T1_TSE_sag	19:29:17	19:32:23	3.1
2018	14	Lumbar spine	anterior	5.3	9.5	14.9	4.6		10.3	0.8	0.3	6.4	CoilSurveyScan	17:39:08	17:39:15	0.1	SURVEY	17:39:19	17:39:49	0.5	CoilSurveyScan	17:40:23	17:40:28	0.1	SenseRefScan	17:40:31	17:40:40	0.1	T1_KM_FS_SPIR_sag	17:40:42	17:44:27	3.8
2018	6	Lumbar spine	anterior	13.9	1.4	15.3	12.9	1	2.4	0.2	0.2	14.3	CoilSurveyScan	12:21:59	12:22:06	0.1	SURVEY	12:22:10	12:22:41	0.5	CoilSurveyScan	12:22:52	12:22:59	0.1	SURVEY	12:23:02	12:23:33	0.5	CoilSurveyScan	12:24:05	12:24:10	0.1	SenseRefScan	12:24:14	12:24:22	0.1	3D_Spine_VIEW_T2 CS 7 HR	12:24:25	12:29:19	4.9	T2_SPIR_sag	12:29:21	12:32:46	3.4	T1_TSE_sag	12:32:48	12:35:54	3.1
2018	18	Lumbar spine	sense_knee_16_aci	15.7		15.7	14.5	1.3		5.6	7.6	28.9	CoilSurveyScan	19:10:28	19:10:36	0.1	SURVEY	19:10:39	19:11:09	0.5	CoilSurveyScan	19:11:54	19:11:59	0.1	SenseRefScan	19:12:03	19:12:12	0.1	3D_Spine_VIEW_T2 CS 7 HR	19:12:14	19:17:08	4.9	T2_SPIR_sag	19:17:26	19:20:56	3.5	LWS_3D_Spine_VIEW_T1W CS5.2	19:20:58	19:26:12	5.2
2018	10	Lumbar spine	posterior	14.2	1.7	15.9	13	1.2	2.9	0.2	0.4	14.9	CoilSurveyScan	13:49:27	13:49:35	0.1	SURVEY	13:49:39	13:50:09	0.5	SenseRefScan	13:51:11	13:51:20	0.2	3D_Spine_VIEW_T2 CS 7 HR	13:51:23	13:56:15	4.9	T2_SPIR_sag	13:56:18	14:00:09	3.8	T1_TSE_sag	14:00:11	14:03:41	3.5
2018	12	Lumbar spine	anterior	13.7	2.3	16	12.3	1.4	3.7	5.5	0.6	19.8	CoilSurveyScan	16:46:44	16:46:52	0.1	SURVEY	16:46:56	16:47:26	0.5	CoilSurveyScan	16:48:35	16:48:40	0.1	SenseRefScan	16:48:44	16:48:53	0.1	3D_Spine_VIEW_T2 CS 7 HR	16:48:55	16:53:49	4.9	T2_SPIR_sag	16:53:53	16:57:18	3.4	T1_TSE_sag	16:57:20	17:00:27	3.1
2018	11	Lumbar spine	posterior	16.1		16.1	13.9	2.2	2.2	5.8	0	21.9	CoilSurveyScan	17:09:58	17:10:05	0.1	SURVEY	17:10:09	17:10:39	0.5	CoilSurveyScan	17:12:20	17:12:24	0.1	SenseRefScan	17:12:27	17:12:36	0.1	3D_Spine_VIEW_T2 CS 7 HR	17:12:38	17:17:32	4.9	T2_SPIR_sag	17:17:55	17:22:11	4.3	T1_TSE_sag	17:22:12	17:26:05	3.9
2018	11	Lumbar spine	anterior	13	3.6	16.6	12.2	0.8	4.4	6.5	0.2	19.7	CoilSurveyScan	14:24:22	14:24:28	0.1	SURVEY	14:24:32	14:25:02	0.5	CoilSurveyScan	14:25:26	14:25:30	0.1	SenseRefScan	14:25:34	14:25:43	0.1	3D_Spine_VIEW_T2 CS 7 HR	14:25:44	14:30:38	4.9	T2_SPIR_sag	14:30:41	14:34:05	3.4	T1_TSE_sag	14:34:17	14:37:23	3.1
2018	10	Lumbar spine	anterior	14.1	2.6	16.7	13.6		3.2	17.9	2.2	34.3	CoilSurveyScan	13:52:15	13:52:21	0.1	SURVEY	13:52:25	13:52:56	0.5	CoilSurveyScan	13:53:14	13:53:18	0.1	SenseRefScan	13:53:21	13:53:30	0.1	3D_Spine_VIEW_T2 CS 7 HR	13:53:32	13:58:25	4.9	T2_SPIR_sag	13:58:28	14:03:05	4.6	T1_TSE_sag	14:03:11	14:06:23	3.2
2018	12	Lumbar spine	anterior	14.9	2.2	17.1	13.9	1	3.3	5.5	0.5	20.9	CoilSurveyScan	15:36:22	15:36:29	0.1	SURVEY	15:36:33	15:37:04	0.5	CoilSurveyScan	15:37:53	15:37:57	0.1	SenseRefScan	15:37:59	15:38:08	0.1	3D_Spine_VIEW_T2 CS 7 HR	15:38:10	15:43:03	4.9	T2_SPIR_sag	15:43:06	15:47:21	4.3	T1_TSE_sag	15:47:24	15:51:16	3.9
2018	9	Lumbar spine	nvc_base	14.8	2.9	17.7	13.1	1.7	4.6	13.1	1.9	29.8	CoilSurveyScan	13:12:54	13:13:01	0.1	SURVEY	13:13:05	13:13:36	0.5	CoilSurveyScan	13:14:49	13:14:53	0.1	SenseRefScan	13:14:57	13:15:06	0.1	3D_Spine_VIEW_T2 CS 7 HR	13:15:08	13:20:02	4.9	T2_SPIR_sag	13:20:05	13:23:55	3.8	T1_TSE_sag	13:24:13	13:27:43	3.5
2018	9	Lumbar spine	nvc_base	12.9	4.8	17.7	12.1		5.6	1.4	4.1	18.3	CoilSurveyScan	14:19:24	14:19:30	0.1	SURVEY	14:19:34	14:20:04	0.5	SenseRefScan	14:20:37	14:20:46	0.2	3D_Spine_VIEW_T2 CS 7 HR	14:20:48	14:25:40	4.9	T2_SPIR_sag	14:25:42	14:29:07	3.4	T1_TSE_sag	14:29:08	14:32:15	3.1
2018	14	Lumbar spine	nvc_base	14.9	2.9	17.8	13.9	1	4	3.2	0.3	18.5	CoilSurveyScan	17:57:36	17:57:43	0.1	SURVEY	17:57:46	17:58:16	0.5	CoilSurveyScan	17:59:05	17:59:10	0.1	SenseRefScan	17:59:13	17:59:22	0.1	3D_Spine_VIEW_T2 CS 7 HR	17:59:24	18:04:18	4.9	T2_SPIR_sag	18:04:21	18:08:36	4.3	T1_TSE_sag	18:08:38	18:12:31	3.9
2018	9	Lumbar spine	nvc_base	13	4.9	17.9	12.3		5.6	0.1	1.4	14.6	CoilSurveyScan	13:16:06	13:16:13	0.1	SURVEY	13:16:17	13:16:48	0.5	CoilSurveyScan	13:17:18	13:17:23	0.1	SenseRefScan	13:17:25	13:17:34	0.1	3D_Spine_VIEW_T2 CS 7 HR	13:17:36	13:22:31	4.9	T2_SPIR_sag	13:22:33	13:25:58	3.4	T1_TSE_sag	13:26:00	13:29:06	3.1
2018	12	Lumbar spine	posterior	13.1	4.9	18.1	12.2	0.9	5.8	0.2	0.5	13.8	CoilSurveyScan	16:38:00	16:38:07	0.1	SURVEY	16:38:10	16:38:41	0.5	CoilSurveyScan	16:39:21	16:39:25	0.1	SenseRefScan	16:39:28	16:39:37	0.1	3D_Spine_VIEW_T2 CS 7 HR	16:39:39	16:44:33	4.9	T2_SPIR_sag	16:44:36	16:48:00	3.4	T1_TSE_sag	16:48:02	16:51:08	3.1
2018	18	Lumbar spine	posterior	12.8	5.4	18.2	12.2		6	0.2	5.2	18.2	CoilSurveyScan	18:05:05	18:05:12	0.1	SURVEY	18:05:16	18:05:46	0.5	CoilSurveyScan	18:06:08	18:06:12	0.1	SenseRefScan	18:06:16	18:06:24	0.1	3D_Spine_VIEW_T2 CS 7 HR	18:06:27	18:11:21	4.9	T2_SPIR_sag	18:11:23	18:14:47	3.4	T1_TSE_sag	18:14:49	18:17:55	3.1
2018	12	Lumbar spine	anterior	14.2	4.1	18.4	12.9	1.3	5.4	0.2	4	18.4	CoilSurveyScan	17:03:12	17:03:18	0.1	SURVEY	17:03:22	17:03:53	0.5	SenseRefScan	17:04:59	17:05:08	0.2	3D_Spine_VIEW_T2 CS 7 HR	17:05:11	17:10:02	4.9	T2_SPIR_sag	17:10:05	17:13:55	3.8	T1_TSE_sag	17:13:57	17:17:26	3.5
2018	8	Lumbar spine	anterior	14.7	3.7	18.4	13	1.7	5.4	4.6	1.6	20.9	CoilSurveyScan	14:40:52	14:40:59	0.1	SURVEY	14:41:03	14:41:33	0.5	SenseRefScan	14:43:06	14:43:15	0.2	3D_Spine_VIEW_T2 CS 7 HR	14:43:17	14:48:08	4.9	T2_SPIR_sag	14:48:11	14:52:01	3.8	T1_TSE_sag	14:52:03	14:55:32	3.5
2018	17	Lumbar spine	posterior	13.4	5.2	18.6	12.2	1.1	6.4	5.6	5.1	24	CoilSurveyScan	17:46:29	17:46:35	0.1	SURVEY	17:46:39	17:47:10	0.5	CoilSurveyScan	17:47:56	17:48:00	0.1	SenseRefScan	17:48:03	17:48:12	0.1	3D_Spine_VIEW_T2 CS 7 HR	17:48:15	17:53:08	4.9	T2_SPIR_sag	17:53:19	17:56:43	3.4	T1_TSE_sag	17:56:45	17:59:51	3.1
2018	15	Lumbar spine	sense_breast_7m_aci	13.7	4.9	18.7	13		5.7	0.1	4.7	18.6	CoilSurveyScan	17:08:04	17:08:12	0.1	SURVEY	17:08:15	17:08:46	0.5	SenseRefScan	17:09:13	17:09:22	0.2	3D_Spine_VIEW_T2 CS 7 HR	17:09:24	17:14:16	4.9	T2_SPIR_sag	17:14:26	17:18:16	3.8	T1_TSE_sag	17:18:19	17:21:49	3.5
2018	12	Lumbar spine	nvc_base	19		19	17.1	1.8	1.8	0.1	100.2	119.3	CoilSurveyScan	17:15:26	17:15:33	0.1	SURVEY	17:15:36	17:16:07	0.5	CoilSurveyScan	17:17:28	17:17:32	0.1	SenseRefScan	17:17:34	17:17:43	0.1	3D_Spine_VIEW_T2 CS 7 HR	17:17:45	17:22:38	4.9	T2_SPIR_sag	17:22:41	17:26:05	3.4	T1_TSE_sag	17:26:07	17:29:13	3.1	LWS_3D_Spine_VIEW_T1W CS5.0	17:29:31	17:34:24	4.9
2018	16	Lumbar spine	posterior	13.8	5.9	19.7	13.1		6.7	0.2	0.3	14.3	CoilSurveyScan	17:26:44	17:26:51	0.1	SURVEY	17:26:55	17:27:25	0.5	CoilSurveyScan	17:27:54	17:27:59	0.1	SenseRefScan	17:28:03	17:28:12	0.1	3D_Spine_VIEW_T2 CS 7 HR	17:28:14	17:33:08	4.9	T2_SPIR_sag	17:33:11	17:37:01	3.8	T1_TSE_sag	17:37:03	17:40:33	3.5
2018	17	Lumbar spine	nvc_base	12.9	7.1	20	11.7	1.2	8.3	3.5	6.9	23.3	CoilSurveyScan	17:27:43	17:27:50	0.1	SURVEY	17:27:53	17:28:24	0.5	CoilSurveyScan	17:29:13	17:29:17	0.1	SenseRefScan	17:29:20	17:29:28	0.1	3D_Spine_VIEW_T2 CS 7 HR	17:29:30	17:33:49	4.3	T2_SPIR_sag	17:34:02	17:37:27	3.4	T1_TSE_sag	17:37:29	17:40:35	3.1
2018	12	Lumbar spine	posterior	15.5	4.6	20.1	13.3	2.1	6.8	4.6	0.3	20.4	CoilSurveyScan	17:26:32	17:26:39	0.1	SURVEY	17:26:42	17:27:13	0.5	CoilSurveyScan	17:27:59	17:28:04	0.1	SenseRefScan	17:28:07	17:28:16	0.1	3D_Spine_VIEW_T2 CS 7 HR	17:28:18	17:33:11	4.9	CoilSurveyScan	17:34:15	17:34:19	0.1	SenseRefScan	17:34:24	17:34:32	0.1	T2_SPIR_sag	17:34:34	17:38:26	3.9	T1_TSE_sag	17:38:28	17:42:00	3.5
2018	5	Lumbar spine	nvc_base	13.4	7.1	20.5	12.2	1.2	8.2	1.2	6.8	21.4	CoilSurveyScan	09:47:06	09:47:13	0.1	SURVEY	09:47:16	09:47:47	0.5	CoilSurveyScan	09:48:40	09:48:45	0.1	SenseRefScan	09:48:49	09:48:58	0.1	3D_Spine_VIEW_T2 CS 7 HR	09:49:00	09:53:54	4.9	T2_SPIR_sag	09:53:57	09:57:21	3.4	T1_TSE_sag	09:57:24	10:00:30	3.1
2018	4	Lumbar spine	anterior	15.2	5.6	20.7	13	2.2	7.8	3.3	1.1	19.6	CoilSurveyScan	10:14:06	10:14:13	0.1	SURVEY	10:14:17	10:14:47	0.5	SenseRefScan	10:16:22	10:16:31	0.2	3D_Spine_VIEW_T2 CS 7 HR	10:16:34	10:21:25	4.9	T2_SPIR_sag	10:21:55	10:25:45	3.8	T1_TSE_sag	10:25:48	10:29:17	3.5
2018	11	Lumbar spine	nvc_base	13.2	7.6	20.7	12.3	0.9	8.5	4.1	6.6	23.9	CoilSurveyScan	17:07:13	17:07:20	0.1	SURVEY	17:07:23	17:07:54	0.5	CoilSurveyScan	17:08:32	17:08:37	0.1	SenseRefScan	17:08:41	17:08:50	0.1	3D_Spine_VIEW_T2 CS 7 HR	17:08:52	17:13:46	4.9	T2_SPIR_sag	17:13:49	17:17:14	3.4	T1_TSE_sag	17:17:16	17:20:22	3.1
2018	3	Lumbar spine	posterior	13.1	7.7	20.8	12.2	0.8	8.6	0.2	0.3	13.6	CoilSurveyScan	09:01:38	09:01:45	0.1	SURVEY	09:01:48	09:02:19	0.5	CoilSurveyScan	09:02:55	09:02:59	0.1	SenseRefScan	09:03:03	09:03:11	0.1	3D_Spine_VIEW_T2 CS 7 HR	09:03:14	09:08:08	4.9	T2_SPIR_sag	09:08:10	09:11:34	3.4	T1_TSE_sag	09:11:36	09:14:42	3.1
2018	3	Lumbar spine	nvc_base	12.9	7.9	20.8	12.1	0.8	8.7	9.5	0.3	22.7	CoilSurveyScan	09:25:19	09:25:26	0.1	SURVEY	09:25:30	09:26:00	0.5	SenseRefScan	09:26:35	09:26:44	0.2	3D_Spine_VIEW_T2 CS 7 HR	09:26:46	09:31:37	4.9	T2_SPIR_sag	09:31:40	09:35:05	3.4	T1_TSE_sag	09:35:07	09:38:13	3.1
2018	21	Lumbar spine	posterior	14.3	6.8	21.1	13.3	1	7.8	3.8	0.1	18.2	CoilSurveyScan	18:50:13	18:50:20	0.1	SURVEY	18:50:24	18:50:54	0.5	CoilSurveyScan	18:51:21	18:51:25	0.1	SenseRefScan	18:51:28	18:51:36	0.1	3D_Spine_VIEW_T2 CS 7 HR	18:51:39	18:56:33	4.9	T2_SPIR_sag	18:56:58	19:01:02	4.1	T1_TSE_sag	19:01:04	19:04:33	3.5
2018	6	Lumbar spine	anterior	5.9	15.2	21.1	4.6	1.3	16.5	0.4	13.3	19.6	CoilSurveyScan	10:44:46	10:44:53	0.1	SURVEY	10:44:57	10:45:27	0.5	CoilSurveyScan	10:46:36	10:46:41	0.1	SenseRefScan	10:46:44	10:46:52	0.1	T1_KM_FS_SPIR_sag	10:46:54	10:50:39	3.7
2018	15	Lumbar spine	sense_knee_16_aci	14	7.3	21.3	13.1	0.9	8.2	3	7.1	24	CoilSurveyScan	17:17:09	17:17:16	0.1	SURVEY	17:17:19	17:17:50	0.5	CoilSurveyScan	17:18:20	17:18:25	0.1	SenseRefScan	17:18:27	17:18:36	0.1	3D_Spine_VIEW_T2 CS 7 HR	17:18:39	17:23:33	4.9	T2_SPIR_sag	17:23:35	17:27:25	3.8	T1_TSE_sag	17:27:37	17:31:07	3.5
2018	11	Lumbar spine	sense_breast_7m_aci	13.8	7.5	21.3	13.1	0.8	8.3	3.5	0.3	17.6	CoilSurveyScan	16:40:51	16:40:58	0.1	SURVEY	16:41:02	16:41:32	0.5	CoilSurveyScan	16:42:04	16:42:09	0.1	SenseRefScan	16:42:12	16:42:20	0.1	3D_Spine_VIEW_T2 CS 7 HR	16:42:23	16:47:17	4.9	T2_SPIR_sag	16:47:20	16:51:09	3.8	T1_TSE_sag	16:51:11	16:54:41	3.5
2018	11	Lumbar spine	sense_breast_7m_aci	16.6	5	21.7	13.9	2.8	7.8	1.8	0.4	18.8	CoilSurveyScan	17:04:53	17:04:59	0.1	SURVEY	17:05:03	17:05:34	0.5	CoilSurveyScan	17:05:49	17:05:55	0.1	SURVEY	17:05:59	17:06:29	0.5	CoilSurveyScan	17:07:05	17:07:09	0.1	SenseRefScan	17:07:12	17:07:21	0.1	3D_Spine_VIEW_T2 CS 7 HR	17:07:23	17:12:17	4.9	CoilSurveyScan	17:13:50	17:13:54	0.1	SenseRefScan	17:13:59	17:14:07	0.1	T2_SPIR_sag
2018	11	Lumbar spine	nvc_base	15.5	6.5	22	14.7	0.8	7.3	0.2	0.3	16	CoilSurveyScan	16:16:29	16:16:36	0.1	SURVEY	16:16:40	16:17:13	0.5	CoilSurveyScan	16:17:46	16:17:50	0.1	SenseRefScan	16:17:54	16:18:03	0.1	3D_Spine_VIEW_T2 CS 7 HR	16:18:06	16:22:59	4.9	T2_SPIR_sag	16:23:02	16:27:44	4.7	T1_TSE_sag	16:27:46	16:32:01	4.3
2018	13	Lumbar spine	posterior	14.1	7.9	22	13	1.2	9.1	0.2	7.5	21.8	CoilSurveyScan	17:21:35	17:21:42	0.1	SURVEY	17:21:45	17:22:17	0.5	SenseRefScan	17:23:17	17:23:26	0.2	3D_Spine_VIEW_T2 CS 7 HR	17:23:28	17:28:19	4.9	T2_SPIR_sag	17:28:22	17:32:12	3.8	T1_TSE_sag	17:32:14	17:35:44	3.5
2018	13	Lumbar spine	posterior	13.5	8.9	22.3	12.2	1.2	10.1	0.4	4.1	17.9	CoilSurveyScan	15:43:09	15:43:15	0.1	SURVEY	15:43:19	15:43:49	0.5	CoilSurveyScan	15:44:49	15:44:54	0.1	SenseRefScan	15:44:57	15:45:05	0.1	3D_Spine_VIEW_T2 CS 7 HR	15:45:08	15:50:02	4.9	T2_SPIR_sag	15:50:04	15:53:29	3.4	T1_TSE_sag	15:53:31	15:56:37	3.1
2018	18	Lumbar spine	posterior	13.2	9.3	22.4	12.2	0.9	10.2	0.1	0.9	14.2	CoilSurveyScan	17:47:43	17:47:49	0.1	SURVEY	17:47:53	17:48:23	0.5	CoilSurveyScan	17:48:52	17:48:57	0.1	SenseRefScan	17:49:00	17:49:09	0.1	3D_Spine_VIEW_T2 CS 7 HR	17:49:11	17:54:05	4.9	T2_SPIR_sag	17:54:18	17:57:43	3.4	T1_TSE_sag	17:57:46	18:00:52	3.1
2018	15	Lumbar spine	sense_knee_16_aci	13.3	9.1	22.4	12.2	1.1	10.2	0.1	8.8	22.3	CoilSurveyScan	18:12:32	18:12:39	0.1	SURVEY	18:12:42	18:13:13	0.5	CoilSurveyScan	18:14:04	18:14:08	0.1	SenseRefScan	18:14:12	18:14:20	0.1	3D_Spine_VIEW_T2 CS 7 HR	18:14:23	18:19:17	4.9	T2_SPIR_sag	18:19:19	18:22:43	3.4	T1_TSE_sag	18:22:45	18:25:51	3.1
2018	14	Lumbar spine	sense_knee_16_aci	13.6	9	22.6	12.3	1.4	10.3	2.9	8.8	25.3	CoilSurveyScan	18:19:41	18:19:48	0.1	SURVEY	18:19:52	18:20:22	0.5	CoilSurveyScan	18:21:20	18:21:25	0.1	SenseRefScan	18:21:27	18:21:35	0.1	3D_Spine_VIEW_T2 CS 7 HR	18:21:37	18:26:31	4.9	T2_SPIR_sag	18:26:33	18:29:58	3.4	T1_TSE_sag	18:30:12	18:33:18	3.1
2018	7	Lumbar spine	anterior	15.2	7.6	22.7	13.2	1.9	9.5	6.6	1.3	23	CoilSurveyScan	12:14:12	12:14:19	0.1	SURVEY	12:14:23	12:14:54	0.5	SenseRefScan	12:15:40	12:15:49	0.2	3D_Spine_VIEW_T2 CS 7 HR	12:15:51	12:20:42	4.9	CoilSurveyScan	12:21:37	12:21:41	0.1	SenseRefScan	12:21:45	12:21:54	0.1	T2_SPIR_sag	12:21:56	12:25:48	3.9	T1_TSE_sag	12:25:50	12:29:22	3.5
2018	15	Lumbar spine	sense_ankle_8_aci	14	8.7	22.7	13	1	9.7	4.1	0.5	18.5	CoilSurveyScan	18:14:41	18:14:48	0.1	SURVEY	18:14:52	18:15:22	0.5	SenseRefScan	18:15:59	18:16:08	0.2	3D_Spine_VIEW_T2 CS 7 HR	18:16:10	18:21:02	4.9	T2_SPIR_sag	18:21:05	18:24:55	3.8	T1_TSE_sag	18:25:08	18:28:38	3.5
2018	7	Lumbar spine	anterior	13	9.7	22.7	12.1	0.9	10.5	6.1	9	28.1	CoilSurveyScan	12:37:21	12:37:28	0.1	SURVEY	12:37:31	12:38:02	0.5	SenseRefScan	12:38:36	12:38:45	0.2	3D_Spine_VIEW_T2 CS 7 HR	12:38:47	12:43:38	4.9	T2_SPIR_sag	12:43:41	12:47:05	3.4	T1_TSE_sag	12:47:16	12:50:23	3.1
2018	4	Lumbar spine	nvc_base	14.9	7.9	22.8	13.1	1.8	9.7	5.4	5.1	25.4	CoilSurveyScan	09:43:05	09:43:12	0.1	SURVEY	09:43:16	09:43:46	0.5	CoilSurveyScan	09:44:29	09:44:33	0.1	SenseRefScan	09:44:37	09:44:46	0.1	3D_Spine_VIEW_T2 CS 7 HR	09:44:48	09:49:42	4.9	T2_SPIR_sag	09:50:38	09:54:28	3.8	T1_TSE_sag	09:54:30	09:58:00	3.5
2018	1	Lumbar spine	sense_ankle_8_aci	13.4	9.7	23.1	12.6		10.5	5	9.1	27.5	CoilSurveyScan	08:04:16	08:04:46	0.5	SURVEY	08:04:50	08:05:20	0.5	CoilSurveyScan	08:05:52	08:05:56	0.1	SenseRefScan	08:05:59	08:06:08	0.1	3D_Spine_VIEW_T2 CS 7 HR	08:06:09	08:11:03	4.9	T2_SPIR_sag	08:11:06	08:14:30	3.4	T1_TSE_sag	08:14:33	08:17:39	3.1
2018	21	Lumbar spine	sense_knee_16_aci	23.3		23.3	20.1	3.2	3.2	7.8	15.3	46.4	CoilSurveyScan	20:09:09	20:09:17	0.1	SURVEY	20:09:21	20:09:51	0.5	SURVEY	20:11:17	20:11:49	0.5	SenseRefScan	20:12:48	20:12:58	0.2	T1_KM_FS_SPIR_sag	20:13:00	20:17:54	4.9	T1_KM_FS_SPAIR_COR_TSE	20:17:57	20:21:52	3.9	CoilSurveyScan	20:21:58	20:22:02	0.1	SenseRefScan	20:22:07	20:22:15	0.1	STIR_COR	20:22:18	20:22:42	0.4	STIR_COR
2018	4	Lumbar spine	nvc_base	13.1	11.1	24.2	12.2	0.8	12	0.3	0.2	13.6	CoilSurveyScan	09:38:37	09:38:44	0.1	SURVEY	09:38:48	09:39:18	0.5	CoilSurveyScan	09:39:54	09:39:59	0.1	SenseRefScan	09:40:02	09:40:10	0.1	3D_Spine_VIEW_T2 CS 7 HR	09:40:13	09:45:07	4.9	T2_SPIR_sag	09:45:09	09:48:34	3.4	T1_TSE_sag	09:48:35	09:51:42	3.1
2018	4	Lumbar spine	anterior	16	8.3	24.3	14.8	1.2	9.5	0.4	7.7	24.1	CoilSurveyScan	09:59:47	09:59:53	0.1	SURVEY	09:59:57	10:00:27	0.5	CoilSurveyScan	10:01:26	10:01:31	0.1	SenseRefScan	10:01:34	10:01:43	0.1	3D_Spine_VIEW_T2 CS 7 HR	10:01:46	10:06:39	4.9	T2_SPIR_sag	10:06:42	10:10:32	3.8	LWS_3D_Spine_VIEW_T1W CS5.2	10:10:35	10:15:48	5.2
2018	17	Lumbar spine	nvc_base	16.2	8.1	24.3	13.9	2.3	10.4	0.2	7.9	24.2	CoilSurveyScan	19:11:06	19:11:13	0.1	SURVEY	19:11:17	19:11:47	0.5	CoilSurveyScan	19:13:11	19:13:16	0.1	SenseRefScan	19:13:19	19:13:27	0.1	3D_Spine_VIEW_T2 CS 7 HR	19:13:30	19:18:23	4.9	T2_SPIR_sag	19:18:26	19:22:41	4.3	T1_TSE_sag	19:23:24	19:27:17	3.9
2018	10	Lumbar spine	sense_wrist_8_aci	14.6	9.7	24.3	12.8	1.9	11.5	5.2	7.9	27.7	CoilSurveyScan	15:37:48	15:37:54	0.1	SURVEY	15:37:58	15:38:28	0.5	CoilSurveyScan	15:39:25	15:39:30	0.1	SURVEY	15:39:33	15:40:03	0.5	SenseRefScan	15:40:44	15:40:53	0.2	3D_Spine_VIEW_T2 CS 7 HR	15:40:55	15:45:49	4.9	T2_SPIR_sag	15:45:52	15:49:16	3.4	T1_TSE_sag	15:49:17	15:52:24	3.1
2018	14	Lumbar spine	nvc_base	13.8	10.6	24.4	13.1		11.3	4.2	0.7	18.7	CoilSurveyScan	17:42:54	17:43:01	0.1	SURVEY	17:43:05	17:43:35	0.5	CoilSurveyScan	17:44:04	17:44:09	0.1	SenseRefScan	17:44:12	17:44:20	0.1	3D_Spine_VIEW_T2 CS 7 HR	17:44:23	17:49:17	4.9	T2_SPIR_sag	17:49:19	17:53:09	3.8	T1_TSE_sag	17:53:11	17:56:41	3.5
2018	13	Lumbar spine	sense_ankle_8_aci	19.8	4.8	24.6	17.7	2.1	6.9	3.5	0.5	23.8	CoilSurveyScan	17:18:19	17:18:27	0.1	SURVEY	17:18:31	17:19:01	0.5	CoilSurveyScan	17:19:55	17:20:00	0.1	SURVEY	17:20:04	17:20:35	0.5	CoilSurveyScan	17:21:23	17:21:28	0.1	SenseRefScan	17:21:32	17:21:41	0.1	3D_Spine_VIEW_T2 CS 7 HR	17:21:43	17:26:37	4.9	T2_SPIR_sag	17:26:40	17:30:35	3.9	T1_TSE_sag	17:30:38	17:34:08	3.5	SenseRefScan
2018	4	Lumbar spine	nvc_base	18.5	6.1	24.6	15	3.5	9.6	0.2	1.5	20.2	CoilSurveyScan	11:01:07	11:01:14	0.1	SURVEY	11:01:18	11:01:48	0.5	SURVEY	11:03:48	11:04:19	0.5	CoilSurveyScan	11:05:35	11:05:39	0.1	SenseRefScan	11:05:44	11:05:52	0.1	3D_Spine_VIEW_T2 CS 7 HR	11:05:55	11:10:48	4.9	T2_SPIR_sag	11:10:51	11:14:20	3.5	LWS_3D_Spine_VIEW_T1W CS5.2	11:14:22	11:19:38	5.3
2018	18	Lumbar spine	nvc_base	24.7		24.7	21.8	2.9	2.9	0.1	13.7	38.5	CoilSurveyScan	19:09:45	19:09:52	0.1	SURVEY	19:09:55	19:10:25	0.5	SenseRefScan	19:11:00	19:11:09	0.2	3D_Spine_VIEW_T2 CS 7 HR	19:11:11	19:16:03	4.9	T2_SPIR_sag	19:16:06	19:19:56	3.8	T1_TSE_sag	19:19:58	19:23:27	3.5	T1_KM_FS_SPIR_sag	19:25:33	19:29:31	4	T1_FS_SPIR_KM_tra	19:29:34	19:34:26	4.9
2018	4	Lumbar spine	sense_small_extr_8_aci	20.2	5	25.2	18.2	1.9	7	4.4	4.5	29.1	CoilSurveyScan	09:37:31	09:37:38	0.1	SURVEY	09:37:41	09:38:11	0.5	CoilSurveyScan	09:39:01	09:39:05	0.1	SenseRefScan	09:39:07	09:39:16	0.1	3D_Spine_VIEW_T2 CS 7 HR	09:39:18	09:44:12	4.9	T2_SPIR_sag	09:45:09	09:48:33	3.4	T1_TSE_sag	09:48:34	09:51:41	3.1	T1_TSE_tra	09:51:43	09:57:43	6
2018	8	Lumbar spine	sense_ankle_8_aci	16.8	8.4	25.2	13.7	3.1	11.5	0.2	1.9	18.8	CoilSurveyScan	13:09:45	13:09:52	0.1	SURVEY	13:09:56	13:10:26	0.5	CoilSurveyScan	13:10:53	13:10:59	0.1	SURVEY	13:11:04	13:11:34	0.5	CoilSurveyScan	13:12:09	13:12:14	0.1	SenseRefScan	13:12:17	13:12:26	0.1	3D_Spine_VIEW_T2 CS 7 HR	13:12:27	13:17:21	4.9	T2_SPIR_sag	13:18:45	13:22:35	3.8	T1_TSE_sag	13:23:02	13:26:32	3.5
2018	1	Lumbar spine	nvc_base	14.4	10.9	25.3	12.6	1.8	12.7	6	4.4	24.8	CoilSurveyScan	07:42:27	07:42:55	0.5	SURVEY	07:43:01	07:43:32	0.5	CoilSurveyScan	07:44:47	07:44:51	0.1	SenseRefScan	07:44:54	07:45:03	0.1	3D_Spine_VIEW_T2 CS 7 HR	07:45:05	07:49:59	4.9	T2_SPIR_sag	07:50:18	07:53:43	3.4	T1_TSE_sag	07:53:45	07:56:52	3.1
2018	18	Lumbar spine	sense_small_extr_8_aci	15.5	10.2	25.7	14.5	1	11.2	4.4	0.6	20.4	CoilSurveyScan	18:35:34	18:35:41	0.1	SURVEY	18:35:44	18:36:15	0.5	CoilSurveyScan	18:36:54	18:36:58	0.1	SenseRefScan	18:37:02	18:37:10	0.1	3D_Spine_VIEW_T2 CS 7 HR	18:37:12	18:42:06	4.9	T2_SPIR_sag	18:42:16	18:45:45	3.5	LWS_3D_Spine_VIEW_T1W CS5.2	18:45:47	18:51:01	5.2
2018	3	Lumbar spine	anterior	13.9	11.8	25.7	13.1	0.8	12.7	5.8	6.1	25.8	CoilSurveyScan	09:23:38	09:23:45	0.1	SURVEY	09:23:49	09:24:19	0.5	CoilSurveyScan	09:24:53	09:24:58	0.1	SenseRefScan	09:25:01	09:25:10	0.1	3D_Spine_VIEW_T2 CS 7 HR	09:25:13	09:30:07	4.9	T2_SPIR_sag	09:30:10	09:33:59	3.8	T1_TSE_sag	09:34:02	09:37:31	3.5
2018	6	Lumbar spine	anterior	17.5	8.3	25.8	15.6	1.9	10.2	0.2	8.1	25.8	CoilSurveyScan	11:34:47	11:34:53	0.1	SURVEY	11:34:58	11:35:28	0.5	SenseRefScan	11:36:14	11:36:23	0.2	3D_Spine_VIEW_T2 CS 7 HR	11:36:25	11:41:17	4.9	T2_SPIR_sag	11:41:19	11:44:44	3.4	T1_TSE_sag	11:44:46	11:47:53	3.1	T1_TSE_sag	11:48:48	11:52:18	3.5
2018	17	Lumbar spine	sense_ankle_8_aci	16.1	9.9	26.1	13.2	2.9	12.8	10.3	0.8	27.2	CoilSurveyScan	18:46:14	18:46:21	0.1	SURVEY	18:46:25	18:46:56	0.5	SenseRefScan	18:47:50	18:47:59	0.2	3D_Spine_VIEW_T2 CS 7 HR	18:48:01	18:52:52	4.9	CoilSurveyScan	18:54:39	18:54:43	0.1	SenseRefScan	18:54:46	18:54:55	0.1	T2_SPIR_sag	18:54:57	18:58:48	3.9	T1_TSE_sag	18:58:50	19:02:22	3.5
2018	16	Lumbar spine	sense_breast_7m_aci	17.9	8.2	26.2	16.6	1.3	9.6	0.4	7.7	26.1	CoilSurveyScan	18:15:35	18:15:43	0.1	SURVEY	18:15:47	18:16:17	0.5	CoilSurveyScan	18:16:56	18:17:01	0.1	SenseRefScan	18:17:05	18:17:14	0.1	3D_Spine_VIEW_T2 CS 7 HR	18:17:16	18:22:10	4.9	T2_SPIR_sag	18:22:13	18:25:38	3.4	T1_TSE_sag	18:25:40	18:28:47	3.1	T2_SPIR_sag	18:28:49	18:29:01	0.2	CoilSurveyScan	18:29:20	18:29:25	0.1	SenseRefScan
2018	6	Lumbar spine	sense_shoulder8_dci	15.3	10.9	26.2	14.4	0.9	11.8	3.6	1.1	20.1	CoilSurveyScan	10:41:45	10:41:52	0.1	SURVEY	10:41:56	10:42:27	0.5	CoilSurveyScan	10:43:04	10:43:08	0.1	SenseRefScan	10:43:13	10:43:21	0.1	3D_Spine_VIEW_T2 CS 7 HR	10:43:23	10:48:17	4.9	T2_SPIR_sag	10:48:20	10:51:49	3.5	LWS_3D_Spine_VIEW_T1W CS5.2	10:51:51	10:57:04	5.2
2018	16	Lumbar spine	nvc_base	13.1	13.2	26.3	12.2	0.9	14.1	0.2	8.4	21.7	CoilSurveyScan	17:43:50	17:43:57	0.1	SURVEY	17:44:01	17:44:31	0.5	CoilSurveyScan	17:45:00	17:45:05	0.1	SenseRefScan	17:45:08	17:45:16	0.1	3D_Spine_VIEW_T2 CS 7 HR	17:45:19	17:50:12	4.9	T2_SPIR_sag	17:50:15	17:53:39	3.4	T1_TSE_sag	17:53:52	17:56:58	3.1
2018	9	Lumbar spine	sense_shoulder8_dci	13.1	13.6	26.7	12.2	0.8	14.4	0.2	9.8	23.1	CoilSurveyScan	14:36:48	14:36:55	0.1	SURVEY	14:36:59	14:37:30	0.5	CoilSurveyScan	14:38:03	14:38:07	0.1	SenseRefScan	14:38:12	14:38:20	0.1	3D_Spine_VIEW_T2 CS 7 HR	14:38:23	14:43:17	4.9	T2_SPIR_sag	14:43:19	14:46:43	3.4	T1_TSE_sag	14:46:45	14:49:51	3.1
2018	1	Lumbar spine	nvc_base	13.7	13.1	26.8	12.6	1.1	14.2	4.4	7	25.2	CoilSurveyScan	07:37:37	07:38:07	0.5	SURVEY	07:38:11	07:38:41	0.5	CoilSurveyScan	07:39:32	07:39:36	0.1	SenseRefScan	07:39:40	07:39:49	0.1	3D_Spine_VIEW_T2 CS 7 HR	07:39:51	07:44:44	4.9	T2_SPIR_sag	07:44:47	07:48:11	3.4	T1_TSE_sag	07:48:13	07:51:19	3.1
2018	2	Lumbar spine	anterior	19.2	7.7	26.9	14.9	4.3	12	17.8	7	44.1	CoilSurveyScan	08:55:07	08:55:14	0.1	SURVEY	08:55:18	08:55:48	0.5	CoilSurveyScan	08:58:33	08:58:38	0.1	SenseRefScan	08:58:40	08:58:49	0.1	3D_Spine_VIEW_T2 CS 7 HR	08:58:50	09:03:44	4.9	T2_SPIR_sag	09:05:07	09:09:03	3.9	LWS_3D_Spine_VIEW_T1W CS5.2	09:09:06	09:14:19	5.2
2018	4	Lumbar spine	nvc_base	23.7	3.2	27	21.5	2.2	5.5	10	2.3	36.1	CoilSurveyScan	09:23:19	09:23:26	0.1	SURVEY	09:23:29	09:23:59	0.5	CoilSurveyScan	09:24:49	09:24:54	0.1	SURVEY	09:24:58	09:25:29	0.5	SenseRefScan	09:26:12	09:26:21	0.2	3D_Spine_VIEW_T2 CS 7 HR	09:26:22	09:31:16	4.9	T2_SPIR_sag	09:31:19	09:35:35	4.3	T1_TSE_sag	09:35:37	09:39:29	3.9	T1_TSE_tra	09:39:36	09:40:05	0.5	T1_TSE_tra
2018	14	Lumbar spine	sense_knee_16_aci	22.8	4.3	27.1	17.5	5.3	9.6	0.4	4	27.2	CoilSurveyScan	17:27:27	17:27:34	0.1	SURVEY	17:27:38	17:28:09	0.5	CoilSurveyScan	17:28:44	17:28:48	0.1	SURVEY	17:28:52	17:29:22	0.5	CoilSurveyScan	17:29:50	17:29:55	0.1	SenseRefScan	17:29:58	17:30:07	0.1	3D_Spine_VIEW_T2 CS 7 HR	17:30:09	17:35:03	4.9	T2_SPIR_sag	17:35:06	17:38:30	3.4	T1_TSE_sag	17:38:48	17:39:26	0.6	T1_TSE_sag
2018	15	Lumbar spine	nvc_base	15	12	27.1	12.8	2.2	14.2	0.3	0.6	15.9	CoilSurveyScan	17:30:36	17:30:43	0.1	SURVEY	17:30:46	17:31:16	0.5	CoilSurveyScan	17:32:12	17:32:17	0.1	SURVEY	17:32:20	17:32:50	0.5	CoilSurveyScan	17:33:37	17:33:42	0.1	SenseRefScan	17:33:45	17:33:53	0.1	3D_Spine_VIEW_T2 CS 7 HR	17:33:56	17:38:50	4.9	T2_SPIR_sag	17:38:52	17:42:16	3.4	T1_TSE_sag	17:42:31	17:45:38	3.1
2018	14	Lumbar spine	sense_ankle_8_aci	13	14.1	27.1	12.1	0.9	15	0.2	7.8	21	CoilSurveyScan	17:44:59	17:45:06	0.1	SURVEY	17:45:09	17:45:39	0.5	SenseRefScan	17:46:21	17:46:30	0.2	3D_Spine_VIEW_T2 CS 7 HR	17:46:33	17:51:24	4.9	T2_SPIR_sag	17:51:27	17:54:51	3.4	T1_TSE_sag	17:54:54	17:58:00	3.1
2018	16	Lumbar spine	nvc_base	28		28	26.5	1.4	1.4	5.6	4	37.6	CoilSurveyScan	18:58:48	18:58:55	0.1	SURVEY	18:58:59	18:59:30	0.5	CoilSurveyScan	19:00:11	19:00:15	0.1	SenseRefScan	19:00:18	19:00:27	0.1	3D_Spine_VIEW_T2 CS 7 HR	19:00:29	19:05:23	4.9	T2_SPIR_sag	19:05:25	19:08:55	3.5	CoilSurveyScan	19:09:08	19:09:11	0.1	SenseRefScan	19:09:14	19:09:22	0.1	LWS_3D_Spine_VIEW_T1W CS5.2	19:09:24	19:14:38	5.2	CoilSurveyScan
2018	2	Lumbar spine	anterior	27.7	1.3	28.9	26.7	1	2.3	9.6	0.9	38.2	CoilSurveyScan	08:37:46	08:37:53	0.1	SenseRefScan	08:37:57	08:38:06	0.1	Survey	08:38:08	08:38:57	0.8	CoilSurveyScan	08:39:32	08:39:36	0.1	SenseRefScan	08:39:40	08:40:08	0.5	STIR_longTE_sag	08:40:10	08:45:49	5.7	3D_Spine_VIEW_T2 CS 7 HR	08:45:52	08:50:42	4.8	T1_TSE_sag	08:50:45	08:56:29	5.7	T2_TSE_DRIVE_HR_tra	08:56:32	09:01:26	4.9	T1_TSE_tra
2018	12	Lumbar spine	sense_knee_16_aci	23.6	5.5	29.1	22.5	1.2	6.6	0.3	5.2	29.2	CoilSurveyScan	16:53:17	16:53:24	0.1	SURVEY	16:53:28	16:53:58	0.5	CoilSurveyScan	16:54:31	16:54:35	0.1	SenseRefScan	16:54:39	16:54:48	0.1	3D_Spine_VIEW_T2 CS 7 HR	16:54:50	16:59:44	4.9	SenseRefScan	16:59:47	17:00:11	0.4	STIR_longTE_sag	17:00:14	17:06:35	6.4	LWS_3D_Spine_VIEW_T1W CS5.2	17:06:54	17:12:08	5.2	T1_TSE_tra	17:12:11	17:16:54	4.7
2018	2	Lumbar spine	sense_breast_7m_aci	25.4	3.8	29.2	22.7	2.8	6.6	0.3	3.6	29.3	CoilSurveyScan	08:32:24	08:32:30	0.1	SURVEY	08:32:34	08:33:04	0.5	CoilSurveyScan	08:35:14	08:35:19	0.1	SenseRefScan	08:35:23	08:35:31	0.1	3D_Spine_VIEW_T2 CS 7 HR	08:35:33	08:40:27	4.9	SenseRefScan	08:40:30	08:40:54	0.4	STIR_longTE_sag	08:40:56	08:46:36	5.7	T1_TSE_sag	08:46:38	08:52:21	5.7	T1_TSE_tra	08:52:41	08:57:50	5.2
2018	14	Lumbar spine	sense_knee_16_aci	14.9	14.4	29.3	13.1	1.8	16.2	0.3	14	29.2	CoilSurveyScan	16:57:26	16:57:33	0.1	SURVEY	16:57:37	16:58:07	0.5	CoilSurveyScan	16:59:27	16:59:32	0.1	SenseRefScan	16:59:34	16:59:43	0.1	3D_Spine_VIEW_T2 CS 7 HR	16:59:45	17:04:39	4.9	T2_SPIR_sag	17:04:57	17:08:48	3.8	T1_TSE_sag	17:08:49	17:12:19	3.5
2018	8	Lumbar spine	anterior	16.9	12.8	29.7	14.9	2	14.8	3	10.1	30.1	CoilSurveyScan	14:21:45	14:21:52	0.1	SURVEY	14:21:55	14:22:25	0.5	CoilSurveyScan	14:23:56	14:24:00	0.1	SenseRefScan	14:24:04	14:24:12	0.1	3D_Spine_VIEW_T2 CS 7 HR	14:24:15	14:29:08	4.9	T2_SPIR_sag	14:29:27	14:33:22	3.9	LWS_3D_Spine_VIEW_T1W CS5.2	14:33:25	14:38:39	5.2
2018	15	Lumbar spine	posterior	24.3	5.7	30	22.4	1.8	7.6	0.3	0.2	24.8	CoilSurveyScan	18:47:41	18:47:48	0.1	SURVEY	18:47:51	18:48:21	0.5	CoilSurveyScan	18:49:31	18:49:35	0.1	SenseRefScan	18:49:38	18:49:46	0.1	3D_Spine_VIEW_T2 CS 7 HR	18:49:49	18:54:43	4.9	T2_SPIR_sag	18:54:45	18:58:09	3.4	T1_TSE_sag	18:58:27	19:01:34	3.1	CoilSurveyScan	19:01:37	19:01:41	0.1	SenseRefScan	19:01:44	19:01:53	0.1	T1_TSE_ISG_cor_cs2 20p
2018	4	Lumbar spine	sense_wrist_8_aci	24.4	6.5	30.9	21.2	3.3	9.8	3.6	0.5	28.5	CoilSurveyScan	09:50:50	09:50:57	0.1	SURVEY	09:51:01	09:51:31	0.5	CoilSurveyScan	09:52:05	09:52:10	0.1	SenseRefScan	09:52:13	09:52:22	0.1	T1_TSE_sag	09:52:23	09:55:46	3.4	CoilSurveyScan	09:56:09	09:56:13	0.1	SenseRefScan	09:56:16	09:56:24	0.1	T2_mDixon_sag	09:56:27	10:00:43	4.3	CoilSurveyScan	10:00:45	10:00:49	0.1	SenseRefScan
2018	10	Lumbar spine	nvc_base	19.4	11.9	31.3	14.9	4.6	16.4	5.4	5.2	30.1	CoilSurveyScan	13:44:30	13:44:38	0.1	SURVEY	13:44:42	13:45:12	0.5	CoilSurveyScan	13:46:45	13:46:49	0.1	SenseRefScan	13:46:53	13:47:02	0.1	3D_Spine_VIEW_T2 CS 7 HR	13:47:04	13:52:50	5.8	CoilSurveyScan	13:53:00	13:53:04	0.1	SenseRefScan	13:53:08	13:53:16	0.1	T2_SPIR_sag	13:53:19	13:57:10	3.8	T1_TSE_sag	13:57:12	13:57:16	0.1	CoilSurveyScan
2018	3	Lumbar spine	anterior	15.7	15.8	31.5	13.9	1.8	17.7	0.3	7.1	23.2	CoilSurveyScan	08:52:13	08:52:19	0.1	SURVEY	08:52:23	08:52:54	0.5	CoilSurveyScan	08:54:14	08:54:19	0.1	SenseRefScan	08:54:22	08:54:30	0.1	3D_Spine_VIEW_T2 CS 7 HR	08:54:33	08:59:27	4.9	T2_SPIR_sag	08:59:44	09:04:01	4.3	T1_TSE_sag	09:04:03	09:07:55	3.9
2018	6	Lumbar spine	nvc_base	24.4	7.3	31.8	22	2.5	9.8	0.3	6.9	31.7	CoilSurveyScan	11:12:46	11:12:54	0.1	SURVEY	11:12:58	11:13:29	0.5	CoilSurveyScan	11:14:30	11:14:35	0.1	SenseRefScan	11:14:38	11:14:47	0.1	3D_Spine_VIEW_T2 CS 7 HR	11:14:49	11:19:43	4.9	SenseRefScan	11:19:47	11:20:11	0.4	STIR_longTE_sag	11:20:13	11:25:53	5.7	T1_TSE_sag	11:25:54	11:31:38	5.7	SenseRefScan	11:32:41	11:32:50	0.2	T1_TSE_tra
2018	9	Lumbar spine	posterior	22.5	9.8	32.3	18.9	3.6	13.3	8.4	7.8	38.7	CoilSurveyScan	15:01:32	15:01:39	0.1	SURVEY	15:01:43	15:02:13	0.5	CoilSurveyScan	15:03:10	15:03:14	0.1	SenseRefScan	15:03:17	15:03:26	0.1	3D_Spine_VIEW_T2 CS 7 HR	15:03:28	15:08:22	4.9	T2_SPIR_sag	15:09:32	15:14:14	4.7	T1_TSE_sag	15:14:16	15:18:31	4.3	T1_TSE_sag	15:19:46	15:24:00	4.2
2018	13	Lumbar spine	sense_knee_16_aci	13	19.5	32.4	12.2	0.7	20.2	3.6	11	27.6	CoilSurveyScan	16:21:47	16:21:54	0.1	SURVEY	16:21:58	16:22:28	0.5	CoilSurveyScan	16:22:47	16:22:52	0.1	SenseRefScan	16:22:56	16:23:05	0.1	3D_Spine_VIEW_T2 CS 7 HR	16:23:07	16:28:01	4.9	T2_SPIR_sag	16:28:04	16:31:28	3.4	T1_TSE_sag	16:31:39	16:34:45	3.1
2018	10	Lumbar spine	nvc_base	14.7	17.9	32.6	13	1.7	19.7	7.3	12.1	34	CoilSurveyScan	16:37:22	16:37:28	0.1	SURVEY	16:37:32	16:38:02	0.5	SenseRefScan	16:38:48	16:38:57	0.2	3D_Spine_VIEW_T2 CS 7 HR	16:39:01	16:43:52	4.9	T2_SPIR_sag	16:43:55	16:47:45	3.8	T1_TSE_sag	16:48:32	16:52:02	3.5
2018	9	Lumbar spine	anterior	26	6.7	32.7	22.6	3.4	10.1	0.7	5.9	32.6	CoilSurveyScan	13:16:44	13:16:51	0.1	SURVEY	13:16:55	13:17:25	0.5	CoilSurveyScan	13:18:26	13:18:30	0.1	SenseRefScan	13:18:34	13:18:43	0.1	3D_Spine_VIEW_T2 CS 7 HR	13:18:45	13:23:39	4.9	T2_SPIR_sag	13:23:42	13:27:06	3.4	T1_TSE_sag	13:27:07	13:30:14	3.1	CoilSurveyScan	13:32:14	13:32:18	0.1	SenseRefScan	13:32:21	13:32:29	0.1	DWI_TSE b400
2018	13	Lumbar spine	nvc_base	20.1	12.8	32.9	16.8	3.3	16.1	3.9	12	36	CoilSurveyScan	16:06:52	16:06:58	0.1	SURVEY	16:07:02	16:07:33	0.5	CoilSurveyScan	16:08:31	16:08:35	0.1	SenseRefScan	16:08:37	16:08:46	0.1	3D_Spine_VIEW_T2 CS 7 HR	16:08:48	16:13:41	4.9	T2_SPIR_sag	16:15:26	16:19:25	4	T1_TSE_sag	16:19:27	16:23:20	3.9	SenseRefScan	16:23:23	16:23:25	0	SenseRefScan	16:23:48	16:24:14	0.4	T2_TSE_DRIVE_HR_tra
2018	11	Lumbar spine	anterior	13.2	19.9	33.1	12.2	1	20.9	3.1	12.4	28.7	CoilSurveyScan	14:20:17	14:20:24	0.1	SURVEY	14:20:28	14:20:58	0.5	CoilSurveyScan	14:21:42	14:21:46	0.1	SenseRefScan	14:21:49	14:21:58	0.1	3D_Spine_VIEW_T2 CS 7 HR	14:22:00	14:26:54	4.9	T2_SPIR_sag	14:26:56	14:30:21	3.4	T1_TSE_sag	14:30:23	14:33:30	3.1
2018	6	Lumbar spine	anterior	12.8	20.4	33.2	10.8	2	22.4	1.7	20	34.5	CoilSurveyScan	10:20:59	10:21:06	0.1	SURVEY	10:21:09	10:21:40	0.5	CoilSurveyScan	10:22:47	10:22:52	0.1	SenseRefScan	10:22:55	10:23:03	0.1	T1_KM_FS_SPIR_sag	10:23:06	10:27:59	4.9	CoilSurveyScan	10:28:36	10:28:41	0.1	SenseRefScan	10:28:44	10:28:53	0.1	T1_FS_SPIR_KM_tra	10:28:54	10:33:48	4.9
2018	10	Lumbar spine	nvc_base	14.8	18.5	33.3	12.9	1.9	20.4	0.2	15	30	CoilSurveyScan	13:50:33	13:50:40	0.1	SURVEY	13:50:43	13:51:13	0.5	SURVEY	13:52:03	13:52:33	0.5	SenseRefScan	13:52:53	13:53:02	0.2	3D_Spine_VIEW_T2 CS 7 HR	13:53:05	13:57:56	4.9	CoilSurveyScan	13:58:28	13:58:32	0.1	SenseRefScan	13:58:36	13:58:44	0.1	T2_SPIR_sag	13:58:47	14:02:13	3.4	T1_TSE_sag	14:02:15	14:05:24	3.1
2018	10	Lumbar spine	nvc_base	16.2	17.2	33.4	14.2	2	19.3	0.2	5.3	21.7	CoilSurveyScan	16:19:18	16:19:24	0.1	SURVEY	16:19:28	16:19:59	0.5	CoilSurveyScan	16:20:17	16:20:23	0.1	SURVEY	16:20:28	16:20:58	0.5	CoilSurveyScan	16:21:39	16:21:43	0.1	SURVEY	16:21:47	16:22:17	0.5	SenseRefScan	16:22:53	16:23:02	0.2	3D_Spine_VIEW_T2 CS 7 HR	16:23:04	16:27:58	4.9	T2_SPIR_sag	16:28:00	16:31:50	3.8	T1_TSE_sag
2018	11	Lumbar spine	sense_small_extr_8_aci	14.9	18.9	33.7	13.8	1.1	19.9	0.2	18.6	33.6	CoilSurveyScan	16:04:16	16:04:24	0.1	SURVEY	16:04:27	16:04:57	0.5	SenseRefScan	16:05:36	16:05:45	0.2	3D_Spine_VIEW_T2 CS 7 HR	16:05:48	16:10:39	4.9	T2_SPIR_sag	16:10:42	16:14:57	4.3	T1_TSE_sag	16:15:16	16:19:09	3.9
2018	7	Lumbar spine	nvc_base	20.7	13.1	33.8	17.3	3.5	16.6	6.9	0.8	28.4	CoilSurveyScan	13:05:23	13:05:31	0.1	SURVEY	13:05:35	13:06:06	0.5	CoilSurveyScan	13:06:59	13:07:04	0.1	SURVEY	13:07:08	13:07:39	0.5	SenseRefScan	13:08:50	13:08:59	0.2	T2_SPIR_sag	13:09:02	13:12:55	3.9	3D_Spine_VIEW_T2 CS 7 HR	13:13:44	13:18:37	4.9	T1_TSE_sag	13:18:40	13:22:10	3.5	T2_SPIR_sag	13:22:29	13:26:06	3.6
2018	17	Lumbar spine	sense_knee_16_aci	13	20.7	33.8	12.3	0.8	21.5	0.2	13.3	26.5	CoilSurveyScan	18:19:46	18:19:54	0.1	SURVEY	18:19:58	18:20:28	0.5	CoilSurveyScan	18:20:49	18:20:53	0.1	SenseRefScan	18:20:57	18:21:06	0.1	3D_Spine_VIEW_T2 CS 7 HR	18:21:08	18:26:02	4.9	T2_SPIR_sag	18:26:13	18:29:38	3.4	T1_TSE_sag	18:29:40	18:32:47	3.1
2018	13	Lumbar spine	nvc_base	14.8	19.1	34	13.9	1	20.1	0.2	14.3	29.4	CoilSurveyScan	17:31:22	17:31:28	0.1	SURVEY	17:31:32	17:32:02	0.5	CoilSurveyScan	17:32:45	17:32:50	0.1	SenseRefScan	17:32:53	17:33:01	0.1	3D_Spine_VIEW_T2 CS 7 HR	17:33:04	17:37:58	4.9	T2_SPIR_sag	17:38:01	17:42:17	4.3	T1_TSE_sag	17:42:19	17:46:12	3.9
2018	3	Lumbar spine	nvc_base	14.3	20	34.3	12.2	2	22	0.5	8.2	23	CoilSurveyScan	08:54:24	08:54:31	0.1	SURVEY	08:54:34	08:55:05	0.5	CoilSurveyScan	08:56:35	08:56:40	0.1	SenseRefScan	08:56:44	08:56:52	0.1	3D_Spine_VIEW_T2 CS 7 HR	08:56:55	09:01:48	4.9	T2_SPIR_sag	09:02:07	09:05:32	3.4	T1_TSE_sag	09:05:34	09:08:40	3.1
2018	13	Lumbar spine	nvc_base	27.5	7	34.5	26.3	1.2	8.2	2.5	6.7	36.7	CoilSurveyScan	16:22:10	16:22:17	0.1	SURVEY	16:22:20	16:22:51	0.5	CoilSurveyScan	16:23:24	16:23:28	0.1	SenseRefScan	16:23:32	16:23:41	0.1	3D_Spine_VIEW_T2 CS 7 HR	16:23:44	16:28:38	4.9	T2_SPIR_sag	16:28:40	16:32:04	3.4	T1_TSE_sag	16:32:06	16:35:12	3.1	CoilSurveyScan	16:35:16	16:35:19	0.1	SenseRefScan	16:35:24	16:35:32	0.1	T1_TSE_ISG_cor_cs2 20p
2018	11	Lumbar spine	sense_knee_16_aci	14.8	20.2	35	13.8	1	21.3	3.6	8.7	27.1	CoilSurveyScan	14:50:36	14:50:43	0.1	SURVEY	14:50:47	14:51:17	0.5	CoilSurveyScan	14:52:04	14:52:08	0.1	SenseRefScan	14:52:12	14:52:21	0.1	3D_Spine_VIEW_T2 CS 7 HR	14:52:23	14:57:17	4.9	T2_SPIR_sag	14:57:19	15:01:35	4.3	T1_TSE_sag	15:01:37	15:05:24	3.8
2018	15	Lumbar spine	posterior	31	4.6	35.6	28.8	2.2	6.8	0.2	4.3	35.6	CoilSurveyScan	17:54:33	17:54:40	0.1	SURVEY	17:54:44	17:54:49	0.1	SURVEY	17:55:19	17:55:49	0.5	CoilSurveyScan	17:56:28	17:56:32	0.1	SenseRefScan	17:56:36	17:56:45	0.1	3D_Spine_VIEW_T2 CS 7 HR	17:56:48	18:01:41	4.9	T2_SPIR_sag	18:01:44	18:05:08	3.4	T1_TSE_sag	18:05:20	18:08:26	3.1	CoilSurveyScan	18:08:29	18:08:33	0.1	SenseRefScan
2018	1	Lumbar spine	nvc_base	14.6	21.1	35.6	12.6	1.9	23	3.8	8.3	26.7	CoilSurveyScan	07:39:18	07:39:49	0.5	SURVEY	07:39:53	07:40:23	0.5	CoilSurveyScan	07:41:38	07:41:42	0.1	SenseRefScan	07:41:46	07:41:55	0.1	3D_Spine_VIEW_T2 CS 7 HR	07:41:57	07:46:51	4.9	T2_SPIR_sag	07:47:18	07:50:43	3.4	T1_TSE_sag	07:50:45	07:53:51	3.1
2018	11	Lumbar spine	anterior	27.7	8.1	35.8	26.2	1.4	9.5	0.4	7.8	35.8	CoilSurveyScan	15:07:03	15:07:10	0.1	SURVEY	15:07:14	15:07:44	0.5	CoilSurveyScan	15:08:28	15:08:33	0.1	SenseRefScan	15:08:36	15:08:44	0.1	3D_Spine_VIEW_T2 CS 7 HR	15:08:46	15:13:40	4.9	T2_SPIR_sag	15:13:54	15:17:34	3.7	T1_TSE_sag	15:17:36	15:20:28	2.9	CoilSurveyScan	15:20:32	15:20:36	0.1	SenseRefScan	15:20:39	15:20:48	0.1	T1_TSE_ISG_cor_cs2 20p
2018	1	Lumbar spine	sense_knee_16_aci	16.1	19.8	35.9	13.7	2.4	22.2	6.4	19.5	42	CoilSurveyScan	07:35:23	07:35:53	0.5	SURVEY	07:35:56	07:36:27	0.5	SenseRefScan	07:37:17	07:37:26	0.2	3D_Spine_VIEW_T2 CS 7 HR	07:37:29	07:42:20	4.9	CoilSurveyScan	07:43:33	07:43:36	0.1	SenseRefScan	07:43:41	07:43:49	0.1	T2_SPIR_sag	07:43:51	07:47:41	3.8	CoilSurveyScan	07:47:42	07:47:45	0.1	SenseRefScan	07:47:49	07:47:57	0.1	T1_TSE_sag
2018	13	Lumbar spine	nvc_base	31	5.3	36.3	29.3	1.7	7	7.7	0.2	38.9	CoilSurveyScan	16:48:46	16:48:53	0.1	SURVEY	16:48:57	16:49:27	0.5	SenseRefScan	16:50:15	16:50:24	0.2	3D_Spine_VIEW_T2 CS 7 HR	16:50:26	16:55:18	4.9	T2_SPIR_sag	16:55:20	16:58:45	3.4	T1_TSE_sag	16:58:58	17:02:04	3.1	CoilSurveyScan	17:02:15	17:02:19	0.1	SenseRefScan	17:02:23	17:02:31	0.1	T1_TSE_ISG_cor	17:02:34	17:06:39	4.1	STIR_COR
2018	19	Lumbar spine	sense_breast_7m_aci	30.2	6.5	36.7	28.7	1.5	8	3.5	6.2	39.9	CoilSurveyScan	18:33:53	18:34:00	0.1	SURVEY	18:34:04	18:34:34	0.5	CoilSurveyScan	18:35:23	18:35:27	0.1	SenseRefScan	18:35:29	18:35:38	0.1	3D_Spine_VIEW_T2 CS 7 HR	18:35:41	18:40:34	4.9	T2_SPIR_sag	18:40:37	18:44:01	3.4	T1_TSE_sag	18:44:04	18:47:10	3.1	SenseRefScan	18:47:32	18:47:41	0.2	T1_TSE_ISG_cor_cs2 20p	18:47:43	18:51:36	3.9	STIR_COR
2018	8	Lumbar spine	nvc_base	32.1	4.6	36.7	24.4	7.7	12.3	4.9	2.8	39.8	CoilSurveyScan	13:42:22	13:42:29	0.1	SURVEY	13:42:32	13:43:03	0.5	CoilSurveyScan	13:44:27	13:44:32	0.1	SenseRefScan	13:44:34	13:44:42	0.1	3D_Spine_VIEW_T2 CS 7 HR	13:44:44	13:49:38	4.9	T2_SPIR_sag	13:50:02	13:53:27	3.4	T1_TSE_sag	13:53:29	13:56:35	3.1	SURVEY_SAG	13:58:57	13:59:14	0.3	SURVEY_COR	14:00:38	14:01:43	1.1	SURVEY_COR
2018	5	Lumbar spine	anterior	27.1	9.9	36.9	26.2	0.9	10.8	2.4	0.2	29.7	CoilSurveyScan	10:47:40	10:47:47	0.1	SURVEY	10:47:50	10:48:21	0.5	CoilSurveyScan	10:48:47	10:48:52	0.1	SenseRefScan	10:48:55	10:49:03	0.1	3D_Spine_VIEW_T2 CS 7 HR	10:49:06	10:54:00	4.9	T2_SPIR_sag	10:54:02	10:57:26	3.4	T1_TSE_sag	10:57:29	11:00:35	3.1	SenseRefScan	11:00:40	11:00:48	0.1	T1_TSE_ISG_cor_cs2 20p	11:00:50	11:04:02	3.2	STIR_COR
2018	3	Lumbar spine	sense_breast_7m_aci	14.9	22.1	37	12.3	2.5	24.6	7.2	16.5	38.6	CoilSurveyScan	08:44:55	08:45:02	0.1	SURVEY	08:45:06	08:45:36	0.5	SenseRefScan	08:46:43	08:46:52	0.2	3D_Spine_VIEW_T2 CS 7 HR	08:46:54	08:51:46	4.9	CoilSurveyScan	08:52:56	08:53:00	0.1	SenseRefScan	08:53:04	08:53:12	0.1	T2_SPIR_sag	08:53:14	08:56:38	3.4	T1_TSE_sag	08:56:41	08:59:47	3.1
2018	12	Lumbar spine	nvc_base	13.2	23.9	37.1	12.2	0.9	24.8	3.2	14.8	31.2	CoilSurveyScan	17:47:02	17:47:09	0.1	SURVEY	17:47:13	17:47:43	0.5	CoilSurveyScan	17:48:25	17:48:29	0.1	SenseRefScan	17:48:33	17:48:42	0.1	3D_Spine_VIEW_T2 CS 7 HR	17:48:44	17:53:38	4.9	T2_SPIR_sag	17:53:40	17:57:05	3.4	T1_TSE_sag	17:57:06	18:00:13	3.1
2018	12	Lumbar spine	anterior	27.7	9.7	37.3	17.2	10.4	20.1	12.9	9.3	49.9	CoilSurveyScan	15:05:50	15:05:57	0.1	SURVEY	15:06:00	15:06:30	0.5	CoilSurveyScan	15:07:26	15:07:31	0.1	SenseRefScan	15:07:33	15:07:42	0.1	3D_Spine_VIEW_T2 CS 7 HR	15:07:44	15:10:02	2.3	CoilSurveyScan	15:11:11	15:11:15	0.1	SURVEY	15:11:19	15:11:51	0.5	CoilSurveyScan	15:18:09	15:18:16	0.1	SURVEY	15:18:19	15:18:50	0.5	SURVEY
2018	18	Lumbar spine	nvc_base	37.4		37.4	35	2.4	2.4	5.4	7.2	49.9	CoilSurveyScan	18:55:26	18:55:33	0.1	SURVEY	18:55:36	18:56:06	0.5	CoilSurveyScan	18:57:07	18:57:12	0.1	SenseRefScan	18:57:15	18:57:23	0.1	3D_Spine_VIEW_T2 CS 7 HR	18:57:26	19:02:19	4.9	T2_SPIR_sag	19:02:30	19:05:54	3.4	T1_TSE_sag	19:05:57	19:09:03	3.1	SenseRefScan	19:09:07	19:09:16	0.1	T1_TSE_ISG_cor_cs2 20p	19:09:18	19:13:11	3.9	STIR_COR
2018	13	Lumbar spine	sense_breast_7m_aci	30.3	7.3	37.5	28.9	1.3	8.6	6.6	1	37.8	CoilSurveyScan	17:23:42	17:23:49	0.1	SURVEY	17:23:52	17:24:22	0.5	CoilSurveyScan	17:24:55	17:25:00	0.1	SenseRefScan	17:25:02	17:25:11	0.1	3D_Spine_VIEW_T2 CS 7 HR	17:25:14	17:30:08	4.9	T2_SPIR_sag	17:30:10	17:33:34	3.4	T1_TSE_sag	17:33:36	17:36:42	3.1	CoilSurveyScan	17:36:46	17:36:50	0.1	SenseRefScan	17:36:53	17:37:02	0.1	T1_TSE_ISG_cor_cs2 20p
2018	1	Lumbar spine	nvc_base	25.6	11.9	37.5	23.9	1.7	13.6	5.7	2.7	34.1	CoilSurveyScan	07:40:23	07:40:53	0.5	SenseRefScan	07:40:56	07:41:05	0.1	Survey	07:41:06	07:41:55	0.8	CoilSurveyScan	07:42:57	07:43:01	0.1	SenseRefScan	07:43:05	07:43:14	0.1	Survey	07:43:16	07:44:10	0.9	CoilSurveyScan	07:44:14	07:44:18	0.1	SenseRefScan	07:44:22	07:44:45	0.4	SenseRefScan	07:44:48	07:45:07	0.3	STIR_longTE_sag
2018	8	Lumbar spine	nvc_base	27.3	10.8	38.1	23.2	4.1	14.9	9.6	2.3	39.2	CoilSurveyScan	14:23:27	14:23:34	0.1	SURVEY	14:23:38	14:24:08	0.5	CoilSurveyScan	14:24:54	14:24:59	0.1	SenseRefScan	14:25:01	14:25:10	0.1	3D_Spine_VIEW_T2 CS 7 HR	14:25:12	14:30:06	4.9	T2_SPIR_sag	14:30:42	14:34:58	4.3	T1_TSE_sag	14:35:01	14:38:53	3.9	T1_KM_FS_SPIR_sag	14:41:26	14:46:04	4.6	T1_FS_SPIR_KM_tra	14:46:07	14:50:46	4.7
2018	9	Lumbar spine	posterior	24.4	14	38.4	22.1	2.3	16.4	1.8	13.8	40	CoilSurveyScan	14:19:07	14:19:14	0.1	SenseRefScan	14:19:18	14:19:26	0.1	Survey	14:19:28	14:20:16	0.8	Survey	14:21:09	14:21:56	0.8	CoilSurveyScan	14:22:49	14:22:54	0.1	SenseRefScan	14:22:57	14:23:25	0.5	STIR_longTE_sag	14:23:27	14:29:07	5.7	3D_Spine_VIEW_T2 CS 7 HR	14:29:09	14:33:58	4.8	T1_TSE_sag	14:34:01	14:39:44	5.7	T1_TSE_tra
2018	1	Lumbar spine	posterior	16.4	22.1	38.5	14.2	2.2	24.3	8.6	11.4	36.4	CoilSurveyScan	07:42:24	07:42:53	0.5	SURVEY	07:42:58	07:43:28	0.5	CoilSurveyScan	07:45:06	07:45:11	0.1	SenseRefScan	07:45:14	07:45:23	0.1	3D_Spine_VIEW_T2 CS 7 HR	07:45:24	07:50:18	4.9	T2_SPIR_sag	07:50:40	07:54:56	4.3	T1_TSE_sag	07:54:59	07:58:51	3.9
2018	12	Lumbar spine	nvc_base	30.9	8.5	39.4	29.3	1.6	10.1	6.3	0.8	38	CoilSurveyScan	17:27:54	17:28:00	0.1	SURVEY	17:28:04	17:28:34	0.5	SenseRefScan	17:29:18	17:29:27	0.2	3D_Spine_VIEW_T2 CS 7 HR	17:29:29	17:34:21	4.9	T2_SPIR_sag	17:34:33	17:37:58	3.4	T1_TSE_sag	17:38:00	17:41:07	3.1	CoilSurveyScan	17:41:27	17:41:32	0.1	SenseRefScan	17:41:35	17:41:44	0.1	T1_TSE_ISG_cor	17:41:45	17:45:50	4.1	STIR_COR
2018	12	Lumbar spine	anterior	16.1	25	41	13.5	2.5	27.5	5.7	19.9	41.6	CoilSurveyScan	15:34:23	15:34:34	0.2	SURVEY	15:34:38	15:35:09	0.5	CoilSurveyScan	15:35:58	15:36:03	0.1	SenseRefScan	15:36:06	15:36:14	0.1	3D_Spine_VIEW_T2 CS 7 HR	15:36:17	15:41:10	4.9	CoilSurveyScan	15:42:30	15:42:34	0.1	SenseRefScan	15:42:38	15:42:46	0.1	T2_SPIR_sag	15:42:49	15:46:39	3.8	CoilSurveyScan	15:46:39	15:46:43	0.1	SenseRefScan
2018	13	Lumbar spine	posterior	36.6	5	41.5	33	3.6	8.5	0.2	4.7	41.4	CoilSurveyScan	17:22:22	17:22:29	0.1	SURVEY	17:22:32	17:23:02	0.5	CoilSurveyScan	17:23:29	17:23:34	0.1	SenseRefScan	17:23:38	17:23:46	0.1	3D_Spine_VIEW_T2 CS 7 HR	17:23:49	17:28:42	4.9	T2_SPIR_sag	17:28:45	17:32:10	3.4	T1_TSE_sag	17:32:12	17:35:18	3.1	SenseRefScan	17:35:23	17:35:31	0.1	T1_TSE_ISG_cor_cs2 20p	17:35:33	17:39:26	3.9	STIR_COR
2018	14	Lumbar spine	sense_knee_16_aci	34.7	6.9	41.5	32.1	2.6	9.4	7.7	6.5	48.8	CoilSurveyScan	18:06:09	18:06:16	0.1	SURVEY	18:06:20	18:06:50	0.5	CoilSurveyScan	18:07:42	18:07:46	0.1	SenseRefScan	18:07:48	18:07:57	0.1	3D_Spine_VIEW_T2 CS 7 HR	18:07:59	18:12:52	4.9	CoilSurveyScan	18:12:55	18:12:59	0.1	SenseRefScan	18:13:03	18:13:12	0.1	Survey	18:13:14	18:14:09	0.9	SenseRefScan	18:14:12	18:14:36	0.4	STIR_longTE_sag
2018	13	Lumbar spine	nvc_base	32.8	8.9	41.7	31.1	1.7	10.7	5.6	0.2	38.6	CoilSurveyScan	16:59:37	16:59:44	0.1	SURVEY	16:59:47	17:00:17	0.5	SenseRefScan	17:00:46	17:00:55	0.2	3D_Spine_VIEW_T2 CS 7 HR	17:00:58	17:05:49	4.9	T2_SPIR_sag	17:06:00	17:09:28	3.5	LWS_3D_Spine_VIEW_T1W CS5.2	17:09:31	17:14:45	5.2	CoilSurveyScan	17:15:15	17:15:20	0.1	SenseRefScan	17:15:23	17:15:32	0.1	CoilSurveyScan	17:15:35	17:19:30	3.9	CoilSurveyScan
2018	2	Lumbar spine	nvc_base	35.4	7.2	42.6	32.4	3	10.2	5.3	4.8	45.4	CoilSurveyScan	10:36:57	10:37:05	0.1	SURVEY	10:37:08	10:37:39	0.5	CoilSurveyScan	10:38:10	10:38:15	0.1	SenseRefScan	10:38:18	10:38:27	0.1	3D_Spine_VIEW_T2 CS 7 HR	10:38:29	10:43:23	4.9	LWS_3D_Spine_VIEW_T1W	10:43:26	10:50:02	6.6	LWS_3D_Spine_VIEW_T1W CS5.2	10:50:05	10:55:18	5.2	T2_SPIR_sag	10:55:21	10:58:45	3.4	3D_STIR	10:58:47	11:01:43	2.9	3D_STIR
2018	11	Lumbar spine	nvc_base	20.7	21.9	42.6	18.8	1.9	23.8	6.1	12.7	39.5	CoilSurveyScan	13:58:57	13:59:04	0.1	SURVEY	13:59:07	13:59:37	0.5	CoilSurveyScan	14:00:26	14:00:31	0.1	SenseRefScan	14:00:34	14:01:02	0.5	STIR_longTE_sag	14:01:04	14:07:25	6.4	3D_Spine_VIEW_T2 CS 7 HR	14:07:28	14:07:29	0	3D_Spine_VIEW_T2 CS 7 HR	14:08:00	14:12:50	4.8	T1_TSE_sag	14:12:54	14:12:55	0	T1_TSE_sag	14:13:13	14:19:39	6.4
2018	4	Lumbar spine	nvc_base	36.2	6.5	42.7	34	2.2	8.7	2.4	0.9	39.5	CoilSurveyScan	09:57:40	09:57:47	0.1	SenseRefScan	09:57:51	09:58:00	0.1	Survey	09:58:02	09:58:51	0.8	Survey	09:59:43	10:00:31	0.8	CoilSurveyScan	10:01:06	10:01:10	0.1	SenseRefScan	10:01:14	10:01:43	0.5	CoilSurveyScan	10:01:45	10:07:25	5.7	CoilSurveyScan	10:07:25	10:07:29	0.1	SenseRefScan	10:07:33	10:07:41	0.1	3D_Spine_VIEW_T2 CS 7 HR
2018	10	Lumbar spine	nvc_base	27.2	16	43.3	26.3	1	17	4.7	8.8	40.7	CoilSurveyScan	17:41:08	17:41:15	0.1	SURVEY	17:41:18	17:41:48	0.5	CoilSurveyScan	17:42:16	17:42:20	0.1	SenseRefScan	17:42:24	17:42:33	0.1	3D_Spine_VIEW_T2 CS 7 HR	17:42:35	17:47:29	4.9	T2_SPIR_sag	17:47:31	17:50:56	3.4	T1_TSE_sag	17:50:58	17:54:05	3.1	CoilSurveyScan	17:54:07	17:54:11	0.1	SenseRefScan	17:54:15	17:54:24	0.1	T1_TSE_ISG_cor_cs2 20p
2018	4	Lumbar spine	posterior	23.7	19.7	43.5	21.9	1.8	21.6	5.6	16.6	45.9	CoilSurveyScan	09:21:53	09:22:00	0.1	SURVEY	09:22:03	09:22:33	0.5	CoilSurveyScan	09:23:41	09:23:46	0.1	SenseRefScan	09:23:49	09:24:17	0.5	STIR_longTE_sag	09:24:19	09:29:59	5.7	3D_Spine_VIEW_T2 CS 7 HR	09:30:02	09:34:52	4.8	T1_TSE_sag	09:34:54	09:40:37	5.7	CoilSurveyScan	09:40:57	09:41:01	0.1	SenseRefScan	09:41:05	09:41:13	0.1	T1_TSE_tra
2018	14	Lumbar spine	nvc_base	14.4	29.2	43.6	12.2	2.2	31.4	4.1	23.4	41.9	CoilSurveyScan	16:39:00	16:39:07	0.1	SURVEY	16:39:11	16:39:41	0.5	CoilSurveyScan	16:41:22	16:41:27	0.1	SenseRefScan	16:41:30	16:41:38	0.1	3D_Spine_VIEW_T2 CS 7 HR	16:41:40	16:46:34	4.9	T2_SPIR_sag	16:46:53	16:50:18	3.4	T1_TSE_sag	16:50:20	16:53:27	3.1
2018	4	Lumbar spine	sense_breast_7m_aci	34.8	9	43.8	29.4	5.4	14.4	3.9	8.6	47.3	CoilSurveyScan	10:06:13	10:06:20	0.1	SURVEY	10:06:24	10:06:54	0.5	CoilSurveyScan	10:07:35	10:07:42	0.1	SURVEY	10:07:45	10:08:15	0.5	CoilSurveyScan	10:10:22	10:10:26	0.1	SenseRefScan	10:10:30	10:10:58	0.5	STIR_longTE_sag	10:11:00	10:17:22	6.4	3D_Spine_VIEW_T2 CS 7 HR	10:18:25	10:23:16	4.8	T1_TSE_sag	10:24:06	10:30:33	6.4	T2_TSE_DRIVE_HR_tra
2018	4	Lumbar spine	posterior	19.5	25.3	44.8	18.3	1.2	26.5	4.2	20.8	44.5	CoilSurveyScan	10:39:29	10:39:36	0.1	SURVEY	10:39:41	10:40:11	0.5	CoilSurveyScan	10:40:56	10:41:01	0.1	SenseRefScan	10:41:04	10:41:12	0.1	3D_Spine_VIEW_T2 CS 7 HR	10:41:15	10:46:09	4.9	T2_SPIR_sag	10:46:11	10:50:01	3.8	T1_TSE_sag	10:50:04	10:53:33	3.5	LWS_3D_Spine_VIEW_T1W CS5.2	10:53:46	10:59:00	5.2
2018	9	Lumbar spine	anterior	13.5	31.6	45.1	12.2	1.2	32.8	3.3	26.2	43	CoilSurveyScan	13:16:26	13:16:33	0.1	SURVEY	13:16:36	13:17:06	0.5	CoilSurveyScan	13:18:08	13:18:12	0.1	SenseRefScan	13:18:14	13:18:23	0.1	3D_Spine_VIEW_T2 CS 7 HR	13:18:25	13:23:18	4.9	T2_SPIR_sag	13:23:21	13:26:45	3.4	T1_TSE_sag	13:26:47	13:29:53	3.1
2018	1	Lumbar spine	nvc_base	31.9	14.8	46.7	26.8	5.1	19.9	9.4	8.5	49.9	CoilSurveyScan	07:34:40	07:35:10	0.5	CoilSurveyScan	07:35:17	07:35:23	0.1	SURVEY	07:35:27	07:35:57	0.5	SenseRefScan	07:36:51	07:37:00	0.2	T1_TSE_ISG_cor_cs2 20p	07:37:03	07:40:15	3.2	STIR_COR	07:40:17	07:43:29	3.2	STIR_longTE_cs2.5 30p	07:43:43	07:46:56	3.2	T1_FS_SPIR_cor_cs2 NSA4 20p	07:46:58	07:50:47	3.8	T1_KM_FS_SPIR_cor	07:52:48	07:57:43	4.9	T1_FS_KM_SPIR_cor_cs2 NSA4 20p
2018	10	Lumbar spine	nvc_base	13.4	34.3	47.7	12.2	1.1	35.5	0.2	26.6	40.1	CoilSurveyScan	15:32:42	15:32:49	0.1	SURVEY	15:32:52	15:33:22	0.5	CoilSurveyScan	15:34:04	15:34:09	0.1	SenseRefScan	15:34:13	15:34:21	0.1	3D_Spine_VIEW_T2 CS 7 HR	15:34:24	15:39:18	4.9	T2_SPIR_sag	15:39:31	15:42:56	3.4	T1_TSE_sag	15:42:58	15:46:04	3.1
2018	3	Lumbar spine	anterior	30.9	19	49.9	27.8	3	22.1	0.4	14.8	46.1	CoilSurveyScan	09:49:36	09:49:43	0.1	SURVEY	09:49:46	09:50:17	0.5	SURVEY	09:50:46	09:51:16	0.5	CoilSurveyScan	09:51:55	09:51:59	0.1	SenseRefScan	09:52:02	09:52:11	0.1	3D_Spine_VIEW_T2 CS 7 HR	09:52:13	09:57:07	4.9	T2_SPIR_sag	09:57:09	10:00:59	3.8	T1_TSE_sag	10:01:02	10:04:35	3.6	LWS_3D_Spine_VIEW_T1W CS5.2	10:04:37	10:09:49	5.2	CoilSurveyScan
2018	8	Lumbar spine	nvc_base	31.3	19	50.4	30.1	1.2	20.2	4.9	7.6	43.9	CoilSurveyScan	16:19:03	16:19:36	0.6	SURVEY	16:19:40	16:20:10	0.5	CoilSurveyScan	16:20:35	16:20:39	0.1	SenseRefScan	16:20:42	16:20:51	0.1	3D_Spine_VIEW_T2 CS 7 HR	16:20:53	16:25:47	4.9	T2_SPIR_sag	16:25:50	16:29:53	4	T1_TSE_sag	16:29:54	16:33:24	3.5	SenseRefScan	16:33:49	16:33:58	0.2	T1_TSE_ISG_cor_cs2 20p	16:34:00	16:37:53	3.9	STIR_COR
2018	1	Lumbar spine	sense_knee_16_aci	16.2	34.6	50.8	14.3	1.9	36.5	4.1	29	49.3	CoilSurveyScan	07:40:35	07:41:06	0.5	SURVEY	07:41:09	07:41:39	0.5	CoilSurveyScan	07:43:19	07:43:24	0.1	SenseRefScan	07:43:27	07:43:36	0.1	3D_Spine_VIEW_T2 CS 7 HR	07:43:38	07:48:32	4.9	T2_SPIR_sag	07:48:34	07:52:50	4.3	T1_TSE_sag	07:52:52	07:56:45	3.9
2018	9	Lumbar spine	anterior	5.2		52.2	4	1.2	48.2	0.4	38.1	43.7	CoilSurveyScan	15:20:23	15:20:31	0.1	SURVEY	15:20:35	15:20:50	0.3	CoilSurveyScan	15:21:08	15:21:15	0.1	SURVEY	15:21:18	15:21:49	0.5	CoilSurveyScan	15:22:32	15:22:37	0.1	SenseRefScan	15:22:40	15:22:49	0.1	3D_Spine_VIEW_T2 CS 7 HR	15:22:52	15:25:37	2.8
2018	4	Lumbar spine	anterior	26.3	27.7	54	20	6.3	34	0.2	27.1	53.6	CoilSurveyScan	10:13:38	10:13:45	0.1	SURVEY	10:13:48	10:14:18	0.5	CoilSurveyScan	10:14:43	10:14:47	0.1	SenseRefScan	10:14:50	10:14:58	0.1	3D_Spine_VIEW_T2 CS 7 HR	10:15:01	10:19:55	4.9	T2_SPIR_sag	10:19:57	10:23:22	3.4	T1_TSE_sag	10:23:24	10:26:31	3.1	CoilSurveyScan	10:28:43	10:28:45	0	CoilSurveyScan	10:28:54	10:29:01	0.1	SURVEY
2018	6	Lumbar spine	anterior	43.2	11.7	54.9	35.9	7.3	19	6.5	11	60.7	CoilSurveyScan	11:57:49	11:57:56	0.1	SURVEY	11:57:59	11:58:29	0.5	CoilSurveyScan	11:59:58	12:00:03	0.1	SenseRefScan	12:00:04	12:00:13	0.1	3D_Spine_VIEW_T2 CS 7 HR	12:00:16	12:05:09	4.9	T2_SPIR_sag	12:05:12	12:09:02	3.8	T1_TSE_sag	12:09:04	12:12:33	3.5	CoilSurveyScan	12:13:40	12:13:45	0.1	SenseRefScan	12:13:49	12:13:57	0.1	T1_TSE_tra
2018	5	Lumbar spine	sense_shoulder8_dci	14.3		56.4	12.9	1.5	43.6	5.7	18.2	38.2	CoilSurveyScan	12:25:55	12:26:02	0.1	SURVEY	12:26:06	12:26:36	0.5	CoilSurveyScan	12:26:55	12:27:01	0.1	SURVEY	12:27:05	12:27:36	0.5	CoilSurveyScan	12:28:17	12:28:21	0.1	SenseRefScan	12:28:25	12:28:33	0.1	3D_Spine_VIEW_T2 CS 7 HR	12:28:35	12:33:29	4.9	T2_SPIR_sag	12:33:42	12:37:07	3.4	T1_TSE_sag	12:37:09	12:40:15	3.1
2018	11	Lumbar spine	sense_small_extr_8_aci	27.5	29.7	57.2	25.8	1.7	31.4	0.2	25	52.7	CoilSurveyScan	14:44:46	14:44:53	0.1	SURVEY	14:44:57	14:45:27	0.5	CoilSurveyScan	14:46:13	14:46:17	0.1	SenseRefScan	14:46:21	14:46:29	0.1	3D_Spine_VIEW_T2 CS 7 HR	14:46:32	14:51:26	4.9	T2_SPIR_sag	14:51:28	14:55:18	3.8	T1_TSE_sag	14:55:20	14:58:49	3.5	SenseRefScan	14:59:20	14:59:29	0.2	T1_TSE_ISG_cor	14:59:31	15:03:54	4.4	STIR_COR
2018	10	Lumbar spine	nvc_base	13.7		59.1	12.2	1.5	46.8	0.8	40.3	54.9	CoilSurveyScan	13:42:54	13:43:00	0.1	SURVEY	13:43:04	13:43:34	0.5	CoilSurveyScan	13:44:31	13:44:36	0.1	SenseRefScan	13:44:39	13:44:48	0.1	3D_Spine_VIEW_T2 CS 7 HR	13:44:50	13:49:44	4.9	T2_SPIR_sag	13:50:05	13:53:29	3.4	T1_TSE_sag	13:53:32	13:56:38	3.1
2018	10	Lumbar spine	nvc_base	49.7	10.3	59.9	41	8.6	18.9	6.5	9.6	65.7	CoilSurveyScan	13:07:41	13:07:48	0.1	SURVEY	13:07:51	13:08:22	0.5	CoilSurveyScan	13:08:35	13:08:42	0.1	SURVEY	13:08:45	13:09:15	0.5	CoilSurveyScan	13:10:40	13:10:44	0.1	SenseRefScan	13:10:47	13:10:55	0.1	3D_Spine_VIEW_T2 CS 7 HR	13:10:58	13:15:52	4.9	T2_SPIR_sag	13:16:20	13:19:45	3.4	T1_TSE_sag	13:19:47	13:22:53	3.1	SenseRefScan
2018	5	Lumbar spine	anterior	54.8	6.4	61.3	45.2	9.7	16.1	4.5	6.2	65.5	CoilSurveyScan	10:33:31	10:33:39	0.1	SURVEY	10:33:43	10:34:13	0.5	CoilSurveyScan	10:35:36	10:35:41	0.1	SenseRefScan	10:35:45	10:35:54	0.1	3D_Spine_VIEW_T2 CS 7 HR	10:35:56	10:40:51	4.9	CoilSurveyScan	10:42:45	10:42:50	0.1	SenseRefScan	10:42:55	10:43:16	0.3	CoilSurveyScan	10:43:23	10:43:27	0.1	SenseRefScan	10:43:32	10:43:55	0.4	T1_mDIXON_BH_tra
2018	2	Lumbar spine	sense_ankle_8_aci	36.2	27.3	63.4	35.1	1.1	28.4	2.3	18.8	57.2	CoilSurveyScan	08:00:48	08:00:55	0.1	SURVEY	08:00:59	08:01:29	0.5	CoilSurveyScan	08:01:59	08:02:03	0.1	SenseRefScan	08:02:06	08:02:14	0.1	3D_Spine_VIEW_T2 CS 7 HR	08:02:17	08:07:11	4.9	T2_SPIR_sag	08:07:13	08:10:37	3.4	T1_TSE_sag	08:10:39	08:13:45	3.1	SenseRefScan	08:13:49	08:13:58	0.1	T1_TSE_ISG_cor_cs2 20p	08:14:00	08:17:13	3.2	T1_TSE_ISG_cor
2018	8	Lumbar spine	nvc_base	21.4		65.9	16.9	4.5	49	6.2	27.9	55.5	CoilSurveyScan	11:58:51	11:58:58	0.1	SURVEY	11:59:02	11:59:32	0.5	CoilSurveyScan	12:00:50	12:00:54	0.1	SURVEY	12:00:58	12:01:47	0.8	CoilSurveyScan	12:02:34	12:02:39	0.1	SenseRefScan	12:02:41	12:02:50	0.1	3D_Spine_VIEW_T2 CS 7 HR	12:02:51	12:08:00	5.1	CoilSurveyScan	12:10:05	12:10:10	0.1	SenseRefScan	12:10:14	12:10:22	0.1	T2_SPIR_sag
2018	11	Lumbar spine	anterior	53.9	13.4	67.3	49.3	4.5	18	1.5	13.1	68.5	CoilSurveyScan	15:55:54	15:56:01	0.1	SURVEY	15:56:05	15:56:36	0.5	CoilSurveyScan	15:57:33	15:57:37	0.1	SURVEY	15:57:42	15:58:12	0.5	CoilSurveyScan	15:59:22	15:59:27	0.1	SenseRefScan	15:59:31	15:59:40	0.1	3D_VIEW_PD	15:59:42	16:05:41	6	3D_NerveVIEW	16:05:44	16:12:33	6.8	DWIBS_b_0_800	16:12:36	16:19:30	6.9	T1_TSE_cor
2018	9	Lumbar spine	anterior	15		71.7	12.3	2.8	59.5	0.5	56.1	71.6	CoilSurveyScan	14:16:40	14:16:47	0.1	SURVEY	14:16:50	14:17:21	0.5	CoilSurveyScan	14:18:24	14:18:28	0.1	SenseRefScan	14:18:32	14:18:40	0.1	3D_Spine_VIEW_T2 CS 7 HR	14:18:42	14:23:36	4.9	T2_SPIR_sag	14:25:07	14:28:33	3.4	T1_TSE_sag	14:28:35	14:31:41	3.1
2018	6	Lumbar spine	nvc_base	15.5		78.9	12.6	2.9	66.3	0.6	62.4	78.5	CoilSurveyScan	12:17:54	12:18:00	0.1	SURVEY	12:18:04	12:18:19	0.3	CoilSurveyScan	12:18:29	12:18:35	0.1	SURVEY	12:18:39	12:19:09	0.5	CoilSurveyScan	12:21:17	12:21:22	0.1	SenseRefScan	12:21:24	12:21:33	0.1	3D_Spine_VIEW_T2 CS 7 HR	12:21:36	12:26:29	4.9	T2_SPIR_sag	12:26:45	12:30:09	3.4	T1_TSE_sag	12:30:16	12:33:22	3.1
2018	7	Lumbar spine	sense_wrist_8_aci	39.5			33	6.5	68.6	6.1	51.8	97.4	CoilSurveyScan	12:12:49	12:12:56	0.1	SURVEY	12:12:59	12:13:30	0.5	CoilSurveyScan	12:13:52	12:13:57	0.1	SURVEY	12:14:01	12:14:31	0.5	SenseRefScan	12:15:32	12:15:41	0.2	3D_Spine_VIEW_T2 CS 7 HR	12:15:43	12:20:37	4.9	T2_SPIR_sag	12:20:40	12:24:04	3.4	T1_TSE_sag	12:24:06	12:27:12	3.1	CoilSurveyScan	12:27:14	12:27:19	0.1	SenseRefScan
2018	15	Shoulder	anterior	13.5	7.3	20.7	11.9	1.6	8.9	9.2	0.6	23.3	CoilSurveyScan	17:54:00	17:54:08	0.1	SenseRefScan	17:54:11	17:54:21	0.2	SURVEY_RIGHT	17:54:23	17:54:46	0.4	PD_TSE_tra CS2 30p	17:55:47	17:58:16	2.5	T1_TSE_cor CS1.5 35p	17:58:41	18:01:18	2.6	T2_FS_SPAIR_cor CS1.5 25p	18:01:21	18:05:27	4.1	T2_TSE_sag TE 60ms CS1.5 30p	18:05:29	18:07:29	2
2018	5	Shoulder	anterior	16.2	7.1	23.3	14.7	1.5	8.6	5.3	3.5	25	CoilSurveyScan	10:35:21	10:35:29	0.1	SenseRefScan	10:35:32	10:35:43	0.2	SURVEY_RIGHT	10:35:46	10:36:08	0.4	PD_TSE_tra CS2 30p	10:36:47	10:39:13	2.4	T1_TSE_cor CS1.5 35p	10:39:44	10:42:21	2.6	T1_FS_SPIR_cor CS1.5 35p	10:42:33	10:45:24	2.9	T2_TSE_sag TE 60ms CS1.5 30p	10:45:26	10:47:26	2	T2_FS_SPAIR_cor CS1.5 25p	10:47:28	10:51:34	4.1
2018	3	Shoulder	anterior	17.2	6.5	23.7	14.7	2.5	9	7.6	6	30.8	CoilSurveyScan	09:14:00	09:14:08	0.1	SenseRefScan	09:14:12	09:14:23	0.2	SURVEY_RIGHT	09:14:24	09:14:47	0.4	PD_TSE_tra CS2 30p	09:15:56	09:18:23	2.4	T1_TSE_cor CS1.5 35p	09:19:14	09:21:52	2.6	T1_FS_SPIR_cor CS1.5 35p	09:21:54	09:24:44	2.8	T2_TSE_sag TE 60ms CS1.5 30p	09:25:04	09:27:04	2	T2_FS_SPAIR_cor CS1.5 25p	09:27:07	09:31:13	4.1
2018	8	Shoulder	anterior	17.6	6.6	24.1	14.4	3.2	9.7	5.6	6.3	29.5	CoilSurveyScan	14:12:40	14:12:47	0.1	SenseRefScan	14:12:49	14:13:00	0.2	SURVEY_LEFT	14:13:02	14:13:28	0.4	PD_TSE_tra CS2 30p	14:14:31	14:16:56	2.4	T1_TSE_cor CS1.5 35p	14:18:22	14:21:08	2.8	T1_FS_SPIR_cor CS1.5 35p	14:21:11	14:23:35	2.4	T2_TSE_sag TE 60ms CS1.5 30p	14:23:54	14:25:54	2	T2_FS_SPAIR_cor CS1.5 25p	14:26:09	14:30:14	4.1
2018	11	Shoulder	anterior	15.5	9	24.5	11.4	4.1	13.1	0.7	7.4	23.6	CoilSurveyScan	14:07:37	14:07:44	0.1	SenseRefScan	14:07:47	14:07:58	0.2	SURVEY_RIGHT	14:08:00	14:08:23	0.4	SenseRefScan	14:09:08	14:09:19	0.2	SURVEY_LEFT	14:09:21	14:09:47	0.4	PD_TSE_tra	14:11:54	14:15:26	3.5	T1_mDixon_TSE_cor	14:15:44	14:16:10	0.4	CoilSurveyScan	14:16:50	14:16:54	0.1	SenseRefScan	14:16:58	14:17:08	0.2	T1_mDixon_TSE_cor
2018	7	Shoulder	sense_breast_7m_aci	16.3	8.7	25	14.8	1.5	10.2	0.2	8.2	24.7	CoilSurveyScan	11:46:26	11:46:34	0.1	SenseRefScan	11:46:37	11:46:47	0.2	SURVEY_RIGHT	11:46:49	11:47:11	0.4	PD_TSE_tra CS2 30p	11:47:52	11:50:18	2.4	T1_TSE_cor CS1.5 35p	11:50:37	11:53:22	2.8	T1_FS_SPIR_cor CS1.5 35p	11:53:34	11:53:35	0	T1_FS_SPIR_cor CS1.5 35p	11:53:45	11:56:36	2.9	T2_TSE_sag TE 60ms CS1.5 30p	11:56:38	11:58:39	2	T2_FS_SPAIR_cor CS1.5 25p	11:58:40	12:02:45	4.1
2018	9	Shoulder	nvc_base	19.3	7.4	26.8	16.3	3	10.4	5.1	3.4	27.8	CoilSurveyScan	14:19:20	14:19:28	0.1	SenseRefScan	14:19:32	14:19:42	0.2	SURVEY_RIGHT	14:19:44	14:20:06	0.4	PD_TSE_tra CS2 30p	14:21:17	14:23:44	2.4	T1_TSE_cor CS1.5 35p	14:25:01	14:28:15	3.2	T1_FS_SPIR_cor CS1.5 35p	14:28:39	14:31:52	3.2	T2_TSE_sag TE 60ms CS1.5 30p	14:31:54	14:33:55	2	T2_FS_SPAIR_cor CS1.5 25p	14:33:57	14:38:41	4.7
2018	1	Shoulder	nvc_base	14.3	12.9	27.2	12.4	1.9	14.8	3.3	12.3	29.9	CoilSurveyScan	07:42:11	07:42:41	0.5	SenseRefScan	07:42:46	07:42:56	0.2	SURVEY_LEFT	07:42:58	07:43:24	0.4	PD_TSE_tra CS2 30p	07:44:34	07:46:58	2.4	T1_TSE_cor CS1.5 35p	07:47:30	07:50:16	2.8	T2_TSE_sag TE 60ms CS1.5 30p	07:50:18	07:52:19	2	T2_FS_SPAIR_cor CS1.5 25p	07:52:21	07:56:27	4.1
2018	3	Shoulder	sense_knee_16_aci	25.7	4.4	30.1	24.5	1.1	5.6	2	3.9	31.6	CoilSurveyScan	09:02:27	09:02:35	0.1	SenseRefScan	09:02:38	09:02:48	0.2	SURVEY_LEFT	09:02:50	09:03:16	0.4	PD_TSE_tra CS2 30p	09:03:49	09:06:14	2.4	T1_TSE_cor CS1.5 35p	09:06:32	09:09:17	2.8	T1_mDixon_TSE_cor	09:09:19	09:15:06	5.8	T1_FS_SPIR_cor CS1.5 35p	09:15:08	09:17:32	2.4	T2_TSE_sag TE 60ms CS1.5 30p	09:17:34	09:19:34	2	T2_mDixon_TSE_cor	09:19:36	09:23:59	4.4	T2_FS_SPAIR_cor CS1.5 25p
2018	9	Shoulder	anterior	17.3	12.8	30.1	14.9	2.4	15.2	0.2	6.3	23.7	CoilSurveyScan	14:08:55	14:09:02	0.1	SenseRefScan	14:09:06	14:09:17	0.2	SURVEY_RIGHT	14:09:18	14:09:41	0.4	PD_TSE_tra CS2 30p	14:10:26	14:12:53	2.4	T1_TSE_cor CS1.5 35p	14:13:28	14:16:14	2.8	T1_FS_SPIR_cor CS1.5 35p	14:16:27	14:19:19	2.9	T2_TSE_sag TE 60ms CS1.5 30p	14:19:42	14:21:43	2	T2_FS_SPAIR_cor CS1.5 25p	14:22:05	14:26:11	4.1
2018	10	Shoulder	posterior	23.1	7.2	30.3	19.1	4	11.1	0.2	6.8	30.1	CoilSurveyScan	14:57:32	14:57:40	0.1	SenseRefScan	14:57:43	14:57:54	0.2	SURVEY_RIGHT	14:57:55	14:58:18	0.4	PD_TSE_tra CS2 30p	15:00:39	15:03:08	2.5	T1_TSE_cor CS1.5 35p	15:04:06	15:07:03	2.9	T1_FS_SPIR_cor CS1.5 35p	15:07:05	15:10:15	3.2	T2_TSE_sag TE 60ms CS1.5 30p	15:10:33	15:12:34	2	T2_FS_SPAIR_cor CS1.5 25p	15:12:36	15:17:01	4.4	T1_3D_TFE_SAG_Glenoid	15:17:14	15:20:41	3.4
2018	10	Shoulder	nvc_base	23.4	9.6	33	20.4	3	12.6	8.6	9	41.1	CoilSurveyScan	15:05:55	15:06:03	0.1	SenseRefScan	15:06:07	15:06:17	0.2	SURVEY_RIGHT	15:06:19	15:06:41	0.4	PD_TSE_tra CS2 30p	15:07:58	15:10:25	2.4	T1_TSE_cor CS1.5 35p	15:10:44	15:11:03	0.3	T1_TSE_cor CS1.5 35p	15:11:33	15:14:32	3	T1_FS_SPIR_cor CS1.5 35p	15:14:35	15:17:45	3.2	T2_TSE_sag TE 60ms CS1.5 30p	15:18:00	15:20:00	2	T2_FS_SPAIR_cor CS1.5 25p	15:20:03	15:24:28	4.4	T2_FS_SPAIR_cor CS1.5 25p
2018	11	Shoulder	nvc_base	26.4	8.4	34.7	22.5	3.9	12.3	0.2	5.4	31.9	CoilSurveyScan	15:49:40	15:49:48	0.1	SenseRefScan	15:49:52	15:50:01	0.1	SURVEY_RIGHT	15:50:03	15:50:26	0.4	PD_TSE_tra CS2 30p	15:51:41	15:54:31	2.8	T1_TSE_cor CS1.5 35p	15:56:05	15:59:44	3.6	CoilSurveyScan	16:00:10	16:00:15	0.1	SenseRefScan	16:00:18	16:00:27	0.1	T1_FS_SPIR_cor CS1.5 35p	16:00:29	16:05:06	4.6	CoilSurveyScan	16:05:07	16:05:10	0.1	SenseRefScan
2018	5	Shoulder	posterior	25.9	10.5	36.4	22.2	3.8	14.2	3.1	6.8	35.9	CoilSurveyScan	10:05:21	10:05:29	0.1	SenseRefScan	10:05:32	10:05:43	0.2	SURVEY_RIGHT	10:05:44	10:06:07	0.4	PD_TSE_tra CS2 30p	10:08:10	10:10:37	2.4	T1_TSE_cor CS1.5 35p	10:11:00	10:13:38	2.6	T1_FS_SPIR_cor CS1.5 35p	10:13:41	10:16:33	2.9	CoilSurveyScan	10:17:34	10:17:39	0.1	SenseRefScan	10:17:42	10:17:52	0.2	T1_mDixon_TSE_cor	10:17:55	10:23:44	5.8	T2_TSE_sag TE 60ms
2018	8	Shoulder	anterior	23	13.9	36.9	18	5	18.9	6.1	8	37.1	CoilSurveyScan	12:04:39	12:04:46	0.1	SenseRefScan	12:04:50	12:05:00	0.2	SURVEY_RIGHT	12:05:03	12:05:25	0.4	PD_TSE_tra CS2 30p	12:06:41	12:09:08	2.4	T1_TSE_cor CS1.5 35p	12:10:49	12:13:35	2.8	T1_FS_SPIR_cor CS1.5 35p	12:13:38	12:16:30	2.9	T2_TSE_sag TE 60ms CS1.5 30p	12:16:31	12:18:32	2	T1_FS_SPIR_cor CS1.5 35p	12:19:54	12:19:55	0	CoilSurveyScan	12:20:06	12:20:11	0.1	SenseRefScan
2018	9	Shoulder	anterior	19.6	19.8	39.3	15.4	4.2	23.9	0.4	6.4	26.3	CoilSurveyScan	14:21:44	14:21:51	0.1	SenseRefScan	14:21:55	14:22:20	0.4	SURVEY_LEFT	14:22:22	14:22:48	0.4	CoilSurveyScan	14:23:48	14:23:53	0.1	SenseRefScan	14:23:56	14:24:06	0.2	SURVEY_LEFT	14:24:08	14:24:34	0.4	PD_TSE_tra CS2 30p	14:25:47	14:28:12	2.4	T1_TSE_cor CS1.5 35p	14:29:09	14:31:59	2.8	T1_FS_SPIR_cor CS1.5 35p	14:32:44	14:35:08	2.4	T2_TSE_sag TE 60ms CS1.5 30p
2018	8	Shoulder	posterior	33.6	6.2	39.8	27.4	6.2	12.4	6.2	5.5	45.3	CoilSurveyScan	12:36:55	12:37:03	0.1	SenseRefScan	12:37:07	12:37:16	0.1	SURVEY_RIGHT	12:37:18	12:37:41	0.4	SURVEY_RIGHT	12:37:45	12:38:12	0.4	SURVEY_RIGHT	12:38:17	12:38:43	0.4	SURVEY_RIGHT	12:39:47	12:40:15	0.5	SURVEY_RIGHT	12:40:49	12:41:17	0.5	T1_TSE_tra	12:42:53	12:47:14	4.4	STIR_TSE_Tra	12:47:24	12:50:39	3.3	CoilSurveyScan
2018	9	Shoulder	sense_small_extr_8_aci	17.9	22	39.9	14.4	3.5	25.5	4.1	11.3	33.2	CoilSurveyScan	14:06:01	14:06:08	0.1	SenseRefScan	14:06:12	14:06:22	0.2	SURVEY_LEFT	14:06:24	14:06:50	0.4	PD_TSE_tra CS2 30p	14:08:38	14:11:03	2.4	T1_TSE_cor CS1.5 35p	14:11:13	14:13:58	2.8	T1_FS_SPIR_cor CS1.5 35p	14:14:09	14:16:33	2.4	T2_TSE_sag TE 60ms CS1.5 30p	14:17:22	14:19:24	2	T2_FS_SPAIR_cor CS1.5 25p	14:19:49	14:23:56	4.1
2018	2	Shoulder	nvc_base	33.6	6.5	40.1	27.7	5.9	12.4	0.4	0.7	34.7	CoilSurveyScan	08:21:42	08:21:50	0.1	SenseRefScan	08:21:54	08:22:03	0.1	SURVEY_LEFT	08:22:05	08:22:31	0.4	SURVEY_LEFT	08:23:09	08:23:36	0.4	T2_MVXD_HR_RT_tra	08:25:40	08:25:41	0	T2_MVXD_HR_RT_tra	08:26:08	08:26:10	0	T1_TSE_sag	08:26:58	08:32:51	5.9	T2_MVXD_HR_RT_tra	08:32:54	08:36:31	3.6	T2_mDixon_TSE_sag	08:36:34	08:43:13	6.6	CoilSurveyScan
2018	6	Shoulder	sense_breast_7m_aci	16	24.8	40.8	14.7	1.3	26.1	5.9	14	36	CoilSurveyScan	11:24:18	11:24:26	0.1	SenseRefScan	11:24:30	11:24:40	0.2	SURVEY_RIGHT	11:24:42	11:25:04	0.4	PD_TSE_tra CS2 30p	11:25:52	11:28:19	2.4	T1_TSE_cor CS1.5 35p	11:28:37	11:31:15	2.6	T1_FS_SPIR_cor CS1.5 35p	11:31:18	11:34:09	2.9	T2_TSE_sag TE 60ms CS1.5 30p	11:34:12	11:36:12	2	T2_FS_SPAIR_cor CS1.5 25p	11:36:15	11:40:21	4.1
2018	6	Shoulder	nvc_base	16.1	24.7	40.8	14.7	1.4	26.1	2.8	21.9	40.8	CoilSurveyScan	11:38:29	11:38:36	0.1	SenseRefScan	11:38:40	11:38:50	0.2	SURVEY_RIGHT	11:38:52	11:39:15	0.4	PD_TSE_tra CS2 30p	11:40:09	11:42:36	2.4	T1_TSE_cor CS1.5 35p	11:42:48	11:45:25	2.6	T1_FS_SPIR_cor CS1.5 35p	11:45:28	11:48:19	2.9	T2_TSE_sag TE 60ms CS1.5 30p	11:48:22	11:50:22	2	T2_FS_SPAIR_cor CS1.5 25p	11:50:31	11:54:37	4.1
2018	6	Shoulder	nvc_base	33.9	8.8	42.7	30	3.8	12.6	0.3	8.6	42.8	CoilSurveyScan	11:22:11	11:22:19	0.1	SenseRefScan	11:22:23	11:22:33	0.2	SURVEY_LEFT	11:22:35	11:23:01	0.4	PD_TSE_tra CS2 30p	11:24:00	11:26:25	2.4	SURVEY_LEFT	11:26:27	11:26:54	0.4	T1_TSE_cor CS1.5 35p	11:27:26	11:30:12	2.8	T2_TSE_sag TE 60ms CS1.5 30p	11:30:15	11:32:15	2	T1_nativ_FS_SPIR_tra	11:32:25	11:36:50	4.4	STIR_TSE_Tra	11:37:18	11:39:28	2.2	T2_FS_SPAIR_cor CS1.5 25p
2018	1	Shoulder	nvc_base	32.4	10.5	42.9	26.7	5.8	16.3	11	10	53.4	CoilSurveyScan	07:46:17	07:46:47	0.5	SenseRefScan	07:46:51	07:47:02	0.2	SURVEY_LEFT	07:47:04	07:47:30	0.4	T1_TSE_tra	07:49:52	07:53:53	4	T1_TSE_sag CS1.5 35p	07:54:00	07:57:29	3.5	T2_TSE_sag TE 60ms CS1.5 30p	07:57:31	07:59:32	2	T2_FS_SPAIR_sag CS1.5 25p	08:00:02	08:05:07	5.1	T2_cor CS1.5 25p	08:05:10	08:08:22	3.2	T1_KM_FS_SPIR_cor CS1.5 35p	08:10:55	08:14:17	3.4	T1_KM_FS_SPIR_TSE_tra
2018	4	Shoulder	nvc_base	20.8	22.9	43.7	18.5	2.3	25.2	1.2	17.2	39.2	CoilSurveyScan	11:42:13	11:42:26	0.2	SenseRefScan	11:42:29	11:42:39	0.2	SURVEY_LEFT	11:42:41	11:43:07	0.4	PD_TSE_tra CS2 30p	11:44:22	11:46:46	2.4	T1_TSE_cor CS1.5 35p	11:47:14	11:49:59	2.8	T1_FS_SPIR_cor CS1.5 35p	11:50:01	11:52:56	2.9	T2_TSE_sag TE 60ms CS1.5 30p	11:52:58	11:54:58	2	T2_FS_SPAIR_cor CS1.5 25p	11:55:00	11:59:05	4.1	T1_3D_TFE_SAG_Glenoid	11:59:30	12:03:00	3.5
2018	12	Shoulder	sense_shoulder8_dci	16.1	28	44	14	2	30	1.5	16.6	34.2	CoilSurveyScan	14:32:07	14:32:14	0.1	SenseRefScan	14:32:17	14:32:27	0.2	SURVEY_LEFT	14:32:29	14:32:55	0.4	T1_mDixon_TSE_cor	14:33:53	14:39:43	5.8	T2_TSE_sag TE 60ms	14:40:15	14:43:19	3.1	T2_mDixon_TSE_cor	14:43:47	14:48:11	4.4
2018	6	Shoulder	anterior	33	12.7	45.7	22.3	10.7	23.4	14.4	2.3	49.7	CoilSurveyScan	14:29:21	14:29:34	0.2	SenseRefScan	14:29:37	14:29:47	0.2	SURVEY_RIGHT	14:29:49	14:30:11	0.4	PD_TSE_tra CS2 30p	14:30:53	14:33:20	2.4	T1_TSE_cor CS1.5 35p	14:33:28	14:33:31	0	T1_FS_SPIR_cor CS1.5 35p	14:34:30	14:37:21	2.9	T1_TSE_cor CS1.5 35p	14:37:23	14:40:00	2.6	T2_TSE_sag TE 60ms CS1.5 30p	14:40:03	14:42:03	2	T1W_TSE_MVXD_FS_Cor	14:42:21	14:43:34	1.2	T1W_TSE_MVXD_FS_Cor
2018	5	Shoulder	sense_ankle_8_aci	38.2	10.7	48.9	33.7	4.5	15.2	0.7	3.2	42.2	CoilSurveyScan	10:11:36	10:11:44	0.1	SenseRefScan	10:11:48	10:11:57	0.1	SURVEY_RIGHT	10:11:59	10:12:21	0.4	SURVEY_RIGHT	10:12:26	10:12:53	0.4	SURVEY_RIGHT	10:13:51	10:14:18	0.5	T1_sag	10:15:41	10:17:31	1.8	CoilSurveyScan	10:17:50	10:17:55	0.1	SenseRefScan	10:17:59	10:18:04	0.1	SenseRefScan	10:18:15	10:18:24	0.2	T1_sag
2018	4	Shoulder	posterior	41.1	8.1	49.2	31	10.1	18.2	8.7	7.3	57.1	CoilSurveyScan	09:23:46	09:23:53	0.1	SenseRefScan	09:23:56	09:24:06	0.2	SURVEY_LEFT	09:24:09	09:24:35	0.4	PD_TSE_tra CS2 30p	09:25:55	09:28:24	2.5	T1_TSE_cor CS1.5 35p	09:29:12	09:31:57	2.7	T1_FS_SPIR_cor CS1.5 35p	09:33:07	09:36:19	3.2	T2_TSE_sag TE 60ms CS1.5 30p	09:36:21	09:43:33	7.2	T2_FS_SPAIR_cor CS1.5 25p	09:43:36	09:47:41	4.1	CoilSurveyScan	09:48:31	09:48:35	0.1	SenseRefScan
2018	1	Shoulder	anterior	34.5	16.3	50.8	29.4	5	21.4	6.6	3.5	44.6	CoilSurveyScan	07:40:53	07:41:24	0.5	SenseRefScan	07:41:27	07:41:36	0.1	SURVEY_RIGHT	07:41:39	07:42:01	0.4	SURVEY_RIGHT	07:42:49	07:43:17	0.5	CoilSurveyScan	07:45:34	07:45:39	0.1	SenseRefScan	07:45:43	07:45:52	0.1	T1_sag	07:45:54	07:50:20	4.4	T2_mDixon_TSE_sag	07:50:23	07:55:41	5.3	T1_TSE_tra	07:55:44	08:00:04	4.3	T2_mDIXON_TSE_tra
2018	7	Shoulder	anterior	33.3	23.7	57	21.5	11.8	35.5	16	11	60.3	CoilSurveyScan	13:57:20	13:57:27	0.1	SenseRefScan	13:57:31	13:57:41	0.2	SURVEY_RIGHT	13:57:43	13:58:06	0.4	PD_TSE_tra CS2 30p	13:58:55	14:01:22	2.4	T1_TSE_cor CS1.5 35p	14:01:28	14:04:05	2.6	T2_TSE_sag TE 60ms CS1.5 30p	14:04:07	14:04:16	0.2	CoilSurveyScan	14:07:04	14:07:09	0.1	SenseRefScan	14:07:13	14:07:20	0.1	CoilSurveyScan	14:11:17	14:11:22	0.1	SenseRefScan
2018	10	Shoulder	sense_shoulder8_dci	23.1	37.8	61	15.2	8	45.8	0.8	12.5	36.4	CoilSurveyScan	15:06:35	15:06:41	0.1	SenseRefScan	15:06:45	15:06:55	0.2	SURVEY_LEFT	15:06:57	15:07:23	0.4	PD_TSE_tra CS2 30p	15:11:46	15:14:10	2.4	T1_TSE_cor CS1.5 35p	15:16:02	15:18:47	2.8	T1_FS_SPIR_cor CS1.5 35p	15:19:53	15:23:05	3.2	T2_TSE_sag TE 60ms CS1.5 30p	15:23:07	15:25:07	2	T2_FS_SPAIR_cor CS1.5 25p	15:25:37	15:29:44	4.1
2018	8	Shoulder	nvc_base	41.5	35.9	77.4	35.5	6	41.9	13.7	26.2	81.4	CoilSurveyScan	13:49:26	13:49:33	0.1	SenseRefScan	13:49:37	13:49:47	0.2	SURVEY_LEFT	13:49:50	13:50:33	0.7	SenseRefScan	13:54:13	13:54:41	0.5	T2_TSE_sag_MARS_VAT	13:54:43	13:58:07	3.4	T1_TSE_cor_MARS_VAT	13:58:10	14:01:47	3.6	STIR_SEMAC_Cor	14:03:09	14:11:01	7.9	T2_mDixon_TSE_cor	14:11:04	14:16:27	5.4	T2_TSE_sag_MARS_VAT	14:16:29	14:22:00	5.5	SenseRefScan
2018	9	Wrist joint	sense_shoulder8_dci	24.3	6.6	30.9	21.7	2.7	9.3	9.7	1.3	35.4	CoilSurveyScan	15:06:52	15:07:04	0.2	SURVEY_FullFOV_Transversal	15:07:07	15:07:16	0.1	SURVEY_RIGHT	15:07:48	15:08:24	0.6	SenseRefScan	15:08:56	15:09:07	0.2	SURVEY_RIGHT	15:09:09	15:09:44	0.6	T1_TSE_cor	15:10:26	15:14:52	4.4	CoilSurveyScan	15:15:12	15:15:17	0.1	SenseRefScan	15:15:20	15:15:31	0.2	Rechts 3D_VIEW_PDW_SPAIR_Cor CS8 0.48iso	15:15:33	15:21:18	5.7	T2_FS_SPAIR_tra 2mm
2018	6	Wrist joint	anterior	29	5.2	34.3	26.6	2.5	7.7	5.9	4.8	39.7	CoilSurveyScan	11:37:27	11:37:40	0.2	SURVEY_FullFOV_Transversal	11:37:42	11:37:51	0.1	SenseRefScan	11:38:13	11:38:24	0.2	SURVEY_LEFT	11:38:26	11:38:59	0.6	SURVEY_LEFT	11:39:36	11:40:10	0.6	T1_TSE_cor	11:41:15	11:45:36	4.4	links 3D_VIEW_PDW_SPAIR_Cor CS8 0.48iso	11:45:39	11:51:10	5.5	T2_tra_oblique_2mm	11:51:11	11:53:28	2.3	T2_FS_SPAIR_tra 2mm	11:53:39	11:58:28	4.8	T1_SE_TRA 2mm
2018	5	Wrist joint	anterior	31.2	4.8	36	29.2	2	6.8	0.6	3	34.8	CoilSurveyScan	11:07:41	11:07:53	0.2	SURVEY_FullFOV_Transversal	11:07:57	11:08:06	0.1	SenseRefScan	11:08:12	11:08:22	0.2	SURVEY_RIGHT	11:08:25	11:09:00	0.6	SURVEY_RIGHT	11:09:40	11:10:15	0.6	T1_TSE_cor	11:10:51	11:15:27	4.6	Rechts 3D_VIEW_PDW_SPAIR_Cor CS8 0.48iso	11:15:30	11:21:01	5.5	T2_FS_SPAIR_tra 2mm	11:21:04	11:25:53	4.8	T1_SE_TRA 2mm	11:25:57	11:30:35	4.6	T2_tra_oblique_2mm
2018	9	Wrist joint	nvc_base	28.7	7.6	36.3	26.4	2.4	9.9	3.9	4.6	37.2	CoilSurveyScan	14:12:43	14:12:56	0.2	SURVEY_FullFOV_Transversal	14:13:01	14:13:10	0.1	SenseRefScan	14:14:02	14:14:13	0.2	SURVEY_RIGHT	14:14:15	14:14:50	0.6	T1_TSE_cor	14:15:54	14:20:31	4.6	Rechts 3D_VIEW_PDW_SPAIR_Cor CS8 0.48iso	14:20:35	14:26:05	5.5	T2_FS_SPAIR_tra 2mm	14:26:08	14:30:58	4.8	T1_SE_TRA 2mm	14:31:05	14:35:44	4.7	T2_tra_oblique_2mm	14:35:47	14:38:04	2.3	T1_FS_SPIR_Arthro_cor
2018	5	Wrist joint	anterior	28.3	8.8	37	26.9	1.4	10.1	2.9	8.3	39.5	CoilSurveyScan	11:03:07	11:03:20	0.2	SURVEY_FullFOV_Transversal	11:03:24	11:03:33	0.1	SenseRefScan	11:03:46	11:03:56	0.2	SURVEY_LEFT	11:03:59	11:04:32	0.6	T1_TSE_cor	11:04:57	11:09:19	4.4	links 3D_VIEW_PDW_SPAIR_Cor CS8 0.48iso	11:09:22	11:14:53	5.5	T2_tra_oblique_2mm	11:14:55	11:17:32	2.6	T2_FS_SPAIR_tra 2mm	11:17:34	11:22:24	4.8	T1_SE_TRA 2mm	11:22:28	11:27:07	4.7	CoilSurveyScan
2018	3	Wrist joint	anterior	31.5	7.4	38.9	29.5	2.1	9.4	2.2	0.2	34	CoilSurveyScan	09:02:41	09:02:53	0.2	SURVEY_FullFOV_Transversal	09:02:57	09:03:06	0.1	SenseRefScan	09:03:29	09:03:40	0.2	SURVEY_LEFT	09:03:42	09:04:15	0.6	T1_TSE_cor	09:05:13	09:09:35	4.4	links 3D_VIEW_PDW_SPAIR_Cor CS8 0.48iso	09:09:38	09:13:45	4.1	T2_tra_oblique_2mm	09:13:48	09:16:05	2.3	T2_FS_SPAIR_tra 2mm	09:16:09	09:20:59	4.8	T1_SE_TRA 2mm	09:21:02	09:25:41	4.6	T1_FS_SPIR_Arthro_cor
2018	3	Wrist joint	anterior	34.7	4.9	39.6	31.5	3.2	8.1	0.2	0.9	35.7	CoilSurveyScan	09:13:09	09:13:22	0.2	SURVEY_FullFOV_Transversal	09:13:26	09:13:35	0.1	SenseRefScan	09:13:49	09:14:00	0.2	SURVEY_LEFT	09:14:02	09:14:36	0.6	CoilSurveyScan	09:15:47	09:15:59	0.2	SenseRefScan	09:16:02	09:16:16	0.2	SURVEY_LEFT	09:16:18	09:16:51	0.6	T1_TSE_cor	09:17:46	09:22:08	4.4	links 3D_VIEW_PDW_SPAIR_Cor CS8 0.48iso	09:22:11	09:27:41	5.5	T2_tra_oblique_2mm
2018	9	Wrist joint	nvc_base	30.7	9	39.6	28.3	2.4	11.4	5.2	3.1	39	CoilSurveyScan	14:09:32	14:09:44	0.2	SURVEY_FullFOV_Transversal	14:09:47	14:09:56	0.1	SenseRefScan	14:10:14	14:10:25	0.2	SURVEY_RIGHT	14:10:28	14:11:04	0.6	SURVEY_RIGHT	14:11:50	14:12:26	0.6	CoilSurveyScan	14:12:58	14:13:04	0.1	SenseRefScan	14:13:08	14:13:19	0.2	T1_TSE_cor	14:13:21	14:17:47	4.4	Rechts 3D_VIEW_PDW_SPAIR_Cor CS8 0.48iso	14:17:50	14:23:21	5.5	T2_FS_SPAIR_tra 2mm
2018	3	Wrist joint	anterior	28.4	11.3	39.7	25.7	2.7	14	0.3	0.5	29.2	CoilSurveyScan	09:42:27	09:42:39	0.2	SURVEY_FullFOV_Transversal	09:42:42	09:42:51	0.1	SenseRefScan	09:43:35	09:43:46	0.2	SURVEY_RIGHT	09:43:48	09:44:24	0.6	T1_TSE_cor	09:45:17	09:49:38	4.4	Rechts 3D_VIEW_PDW_SPAIR_Cor CS8 0.48iso	09:49:42	09:55:12	5.5	T2_FS_SPAIR_tra 2mm	09:55:31	09:59:55	4.4	T1_SE_TRA 2mm	09:59:57	10:04:36	4.6	T2_tra_oblique_2mm	10:05:08	10:07:26	2.3	T1_FS_SPIR_Arthro_cor
2018	3	Wrist joint	anterior	29.5	11.2	40.7	25.9	3.6	14.8	0.3	9	38.8	CoilSurveyScan	09:04:03	09:04:14	0.2	SURVEY_FullFOV_Transversal	09:04:17	09:04:25	0.1	SenseRefScan	09:04:55	09:05:06	0.2	SURVEY_LEFT	09:05:08	09:05:41	0.5	T1_TSE_cor	09:07:56	09:11:32	3.6	CoilSurveyScan	09:11:51	09:11:55	0.1	SenseRefScan	09:11:58	09:12:09	0.2	Rechts 3D_VIEW_PDW_SPAIR_Cor CS8 0.48iso	09:12:11	09:17:41	5.5	T2_FS_SPAIR_tra 2mm	09:17:43	09:22:08	4.4	T1_SE_TRA 2mm
2018	8	Wrist joint	anterior	29.5	11.5	40.9	26.9	2.5	14	1.1	4.2	34.8	CoilSurveyScan	14:06:51	14:07:04	0.2	SURVEY_FullFOV_Transversal	14:07:06	14:07:15	0.1	SenseRefScan	14:08:21	14:08:31	0.2	SURVEY_RIGHT	14:08:34	14:09:09	0.6	SURVEY_RIGHT	14:09:42	14:10:17	0.6	T1_TSE_cor	14:10:36	14:14:58	4.4	Rechts 3D_VIEW_PDW_SPAIR_Cor CS8 0.48iso	14:15:00	14:20:30	5.5	T2_FS_SPAIR_tra 2mm	14:20:33	14:25:40	5.1	T1_SE_TRA 2mm	14:25:58	14:30:37	4.7	T2_tra_oblique_2mm
2018	10	Wrist joint	nvc_base	32.9	10.4	43.3	28.2	4.7	15	6.4	8.1	47.3	CoilSurveyScan	14:17:25	14:17:38	0.2	SURVEY_FullFOV_Transversal	14:17:41	14:17:50	0.1	SenseRefScan	14:18:10	14:18:21	0.2	SURVEY_RIGHT	14:18:23	14:18:59	0.6	T1_TSE_cor	14:19:34	14:24:10	4.6	Rechts 3D_VIEW_PDW_SPAIR_Cor CS8 0.48iso	14:24:14	14:24:23	0.1	CoilSurveyScan	14:26:14	14:26:26	0.2	SURVEY_FullFOV_Transversal	14:26:29	14:26:38	0.1	SenseRefScan	14:26:50	14:27:00	0.2	SURVEY_RIGHT
2018	6	Wrist joint	nvc_base	35	10	44.9	32.4	2.5	12.5	4.8	9.1	48.9	CoilSurveyScan	12:02:45	12:02:58	0.2	SURVEY_FullFOV_Transversal	12:03:02	12:03:10	0.1	SenseRefScan	12:03:33	12:03:44	0.2	SURVEY_RIGHT	12:03:46	12:04:21	0.6	SURVEY_RIGHT	12:04:47	12:05:23	0.6	T1_TSE_cor	12:05:56	12:10:18	4.4	T1_FS_SPIR_Arthro_cor	12:10:21	12:14:16	3.9	CoilSurveyScan	12:14:35	12:14:40	0.1	SenseRefScan	12:14:44	12:14:54	0.2	Rechts 3D_VIEW_PDW_SPAIR_Cor CS8 0.48iso
2018	3	Wrist joint	sense_breast_7m_aci	29.7	16.4	46.1	26.3	3.3	19.8	0.4	15.4	45.5	CoilSurveyScan	09:01:28	09:01:40	0.2	SURVEY_FullFOV_Transversal	09:01:44	09:01:53	0.1	SenseRefScan	09:03:00	09:03:10	0.2	SURVEY_LEFT	09:03:13	09:03:46	0.5	T1_TSE_cor	09:05:27	09:09:48	4.4	links 3D_VIEW_PDW_SPAIR_Cor CS8 0.48iso	09:09:52	09:15:22	5.5	T2_tra_oblique_2mm	09:15:24	09:18:01	2.6	T2_FS_SPAIR_tra 2mm	09:18:04	09:22:54	4.8	T1_SE_TRA 2mm	09:22:57	09:27:35	4.6	T1_FS_SPIR_Arthro_cor
2018	3	Wrist joint	nvc_base	42.7	4.2	46.8	38.8	3.8	8	2.1	0.6	45.4	CoilSurveyScan	09:04:00	09:04:12	0.2	SURVEY_FullFOV_Transversal	09:04:15	09:04:24	0.1	SenseRefScan	09:04:55	09:05:07	0.2	SURVEY_LEFT	09:05:09	09:05:42	0.6	SURVEY_LEFT	09:07:03	09:07:36	0.6	T1_TSE_cor	09:08:19	09:12:41	4.4	links 3D_VIEW_PDW_SPAIR_Cor CS8 0.48iso	09:12:44	09:18:14	5.5	CoilSurveyScan	09:18:32	09:18:38	0.1	SenseRefScan	09:18:42	09:18:48	0.1	SenseRefScan
2018	6	Wrist joint	sense_breast_7m_aci	31.7	18.2	49.9	26.6	5.1	23.2	4.3	12	48	CoilSurveyScan	11:22:55	11:23:08	0.2	SURVEY_FullFOV_Transversal	11:23:11	11:23:20	0.1	SenseRefScan	11:24:29	11:24:40	0.2	SURVEY_RIGHT	11:24:42	11:25:17	0.6	SURVEY_RIGHT	11:26:57	11:27:33	0.6	T1_TSE_cor	11:29:10	11:33:32	4.4	Rechts 3D_VIEW_PDW_SPAIR_Cor CS8 0.48iso	11:33:35	11:39:05	5.5	T2_FS_SPAIR_tra 2mm	11:39:07	11:43:56	4.8	T1_SE_TRA 2mm	11:44:19	11:48:58	4.7	T2_tra_oblique_2mm
2018	6	Wrist joint	sense_wrist_8_aci	33	17.3	50.3	30.5	2.4	19.8	1.7	14.7	49.4	CoilSurveyScan	11:43:38	11:43:50	0.2	SURVEY_FullFOV_Transversal	11:43:54	11:44:03	0.1	SenseRefScan	11:44:32	11:44:43	0.2	SURVEY_RIGHT	11:44:45	11:45:20	0.6	T1_TSE_cor	11:46:12	11:50:33	4.4	Rechts 3D_VIEW_PDW_SPAIR_Cor CS8 0.48iso	11:50:36	11:50:47	0.2	Rechts 3D_VIEW_PDW_SPAIR_Cor CS8 0.48iso	11:51:10	11:56:40	5.5	T1_TSE_cor	11:56:45	12:01:04	4.3	T2_FS_SPAIR_tra 2mm	12:01:08	12:05:57	4.8	T1_SE_TRA 2mm
2018	3	Wrist joint	sense_breast_7m_aci	40.7	11.1	51.8	31.3	9.4	20.5	0.7	10.7	52.1	CoilSurveyScan	09:14:06	09:14:18	0.2	SURVEY_FullFOV_Transversal	09:14:21	09:14:29	0.1	SenseRefScan	09:15:32	09:15:42	0.2	SURVEY_LEFT	09:15:45	09:16:17	0.5	T1_TSE_cor	09:21:19	09:25:52	4.6	CoilSurveyScan	09:28:21	09:28:26	0.1	SenseRefScan	09:28:30	09:28:40	0.2	links 3D_VIEW_PDW_SPAIR_Cor CS8 0.48iso	09:28:42	09:34:12	5.5	T2_tra_oblique_2mm	09:34:14	09:36:51	2.6	T1_FS_SPIR_Arthro_cor
2018	3	Wrist joint	sense_ankle_8_aci	46.6	6.8	53.4	39.5	7.1	13.9	6.9	6.5	60	CoilSurveyScan	09:11:23	09:11:35	0.2	SURVEY_FullFOV_Transversal	09:11:39	09:11:48	0.1	SenseRefScan	09:12:21	09:12:32	0.2	SURVEY_LEFT	09:12:34	09:13:07	0.5	T1_TSE_cor	09:14:50	09:19:24	4.6	links 3D_VIEW_PDW_SPAIR_Cor CS8 0.48iso	09:19:26	09:24:56	5.5	T2_FS_SPAIR_tra 2mm	09:25:14	09:25:28	0.2	CoilSurveyScan	09:26:15	09:26:20	0.1	SenseRefScan	09:26:24	09:26:34	0.2	links 3D_VIEW_PDW_SPAIR_Cor CS8 0.48iso
2018	1	Wrist joint	nvc_base	33.2	21.1	54.3	29.5	3.8	24.8	2.3	5.8	41.4	CoilSurveyScan	07:36:28	07:37:04	0.6	SURVEY_FullFOV_Transversal	07:37:09	07:37:17	0.1	SenseRefScan	07:37:35	07:37:46	0.2	SURVEY_RIGHT	07:37:47	07:38:22	0.6	T1_TSE_cor	07:39:43	07:44:05	4.4	CoilSurveyScan	07:44:37	07:44:43	0.1	SenseRefScan	07:44:45	07:44:57	0.2	Rechts 3D_VIEW_PDW_SPAIR_Cor CS8 0.48iso	07:44:59	07:50:49	5.8	T2_FS_SPAIR_tra 2mm	07:50:51	07:55:41	4.8	T1_SE_TRA 2mm
2018	1	Wrist joint	nvc_base	52	19.1	71.1	40.4	11.6	30.7	19.9	9.9	81.8	CoilSurveyScan	07:51:43	07:52:15	0.5	SURVEY_FullFOV_Transversal	07:52:22	07:52:30	0.1	SenseRefScan	07:52:34	07:52:38	0.1	SenseRefScan	07:52:53	07:53:04	0.2	SURVEY_RIGHT	07:53:05	07:53:40	0.6	SURVEY_RIGHT	07:54:55	07:55:30	0.6	SURVEY_RIGHT	07:59:24	07:59:55	0.5	CoilSurveyScan	07:59:58	08:00:02	0.1	SenseRefScan	08:00:05	08:00:08	0	SenseRefScan
[truncated: 207 more columns]
